# Supplementary material for: Benzyl N′-(4,6-dimeth­oxy-2-methyl-3-phenyl-1H-indol-7-ylmethyl­ene)hydrazinecarbodithio­ate
Source: Acta Crystallogr Sect E Struct Rep Online. 2008 Nov 26;64(Pt 12):o2442. doi: 10.1107/S1600536808038592 (PMC2959810; doi:10.1107/S1600536808038592)
Supplement: Supplementary file 1 [file e-64-o2442-sup1.cif]

##############################################################################
###                                                                        ###
###        Electronic paper (Acta Crystallographica Section E)             ###
###                                                                        ###
##############################################################################
#                                                                            #
# This CIF contains the data in a paper accepted for publication in Acta     #
# Crystallographica Section E. It conforms to the requirements of Notes      #
# for Authors for Section E, and has been peer reviewed under the auspices   #
# of the IUCr Commission on Journals.                                        #
#                                                                            #
# Full details of the Crystallographic Information File format               #
# are given in the paper "The Crystallographic Information File (CIF):       #
# a New Standard Archive File for Crystallography" by S. R. Hall, F. H.      #
# Allen and I. D. Brown [Acta Cryst. (1991), A47, 655-685].                  #
#                                                                            #
# The current version of the core CIF dictionary is obtainable from          #
# ftp://ftp.iucr.org/pub/cif_core.dic. The current version number is 2.4.    #
#                                                                            #
# Software is freely available for graphical display of the structure(s) in  #
# this CIF.  For information consult the CIF home page http://www.iucr.org/  #
# cif/home.html                                                              #
#                                                                            #
# This file may be used for bona fide research purposes within the           #
# scientific community so long as proper attribution is given to the journal # 
# article from which it was obtained.                                        #
#                                                                            #
##############################################################################
                                             
data_global
_audit_creation_method     SHELXL-97
_journal_date_recd_electronic     2008-11-15
_journal_date_accepted     2008-11-19
_journal_name_full     'Acta Crystallographica, Section E'
_journal_year     2008
_journal_volume     64
_journal_issue     12
_journal_page_first     o2442
_journal_page_last     o2442
_journal_paper_category     QO
_journal_coeditor_code     HB2850
_publ_contact_author
;
Dr. Seik Weng Ng
Department of Chemistry
University of Malaya
50603 Kuala Lumpur
Malaysia
;
_publ_contact_author_email     seikweng@um.edu.my
_publ_contact_author_fax     '03 7967 4193'
_publ_contact_author_phone     '03 7967 6778'
_publ_section_title
;\
Benzyl
<i>N</i>'-(4,6-dimethoxy-2-methyl-3-phenyl-1<i>H</i>-indol-7-ylmethylene)\
hydrazinecarbodithioate
;
loop_
    _publ_author_name
    _publ_author_address
    'Khaldei, Hamid'
;
Department of Chemistry
University of Malaya
50603 Kuala Lumpur
Malaysia
;
    'Mohd Ali, Hapipah'
;
Department of Chemistry
University of Malaya
50603 Kuala Lumpur
Malaysia
;
    'Ng, Seik Weng'
;
Department of Chemistry
University of Malaya
50603 Kuala Lumpur
Malaysia
;
data_I
_audit_creation_method     SHELXL-97
_chemical_name_systematic
;
Benzyl <i>N</i>'-(4,6-dimethoxy-2-methyl-3-phenyl-1<i>H</i>-
indol-7-ylmethylene)hydrazinecarbodithioate
;
_chemical_name_common     ?
_chemical_formula_moiety     'C26 H25 N3 O2 S2'
_chemical_formula_sum     'C26 H25 N3 O2 S2'
_chemical_formula_iupac     'C26 H25 N3 O2 S2'
_chemical_formula_weight     475.61
_chemical_melting_point     ?
_symmetry_cell_setting     Triclinic
_symmetry_space_group_name_H-M     'P -1'
_symmetry_space_group_name_Hall     '-P 1'
loop_
    _symmetry_equiv_pos_as_xyz
    'x, y, z'
    '-x, -y, -z'
_cell_length_a     10.0913(2)
_cell_length_b     12.8541(3)
_cell_length_c     18.9232(4)
_cell_angle_alpha     90.4610(10)
_cell_angle_beta     103.9600(10)
_cell_angle_gamma     93.9440(10)
_cell_volume     2375.71(9)
_cell_formula_units_Z     4
_cell_measurement_reflns_used     3627
_cell_measurement_theta_min     2.2
_cell_measurement_theta_max     27.9
_cell_measurement_temperature     100(2)
_exptl_crystal_description     Prism
_exptl_crystal_colour     Yellow
_exptl_crystal_size_max     0.40
_exptl_crystal_size_mid     0.15
_exptl_crystal_size_min     0.10
_exptl_crystal_density_diffrn     1.330
_exptl_crystal_density_meas     ?
_exptl_crystal_density_method     'not measured'
_exptl_crystal_F_000     1000
_exptl_absorpt_coefficient_mu     0.253
_exptl_absorpt_correction_type     Multi-scan
_exptl_absorpt_process_details     '(SADABS; Sheldrick, 1996)'
_exptl_absorpt_correction_T_min     0.906
_exptl_absorpt_correction_T_max     0.975
_diffrn_ambient_temperature     100(2)
_diffrn_radiation_type     MoK\a
_diffrn_radiation_wavelength     0.71073
_diffrn_radiation_source     'fine-focus sealed tube'
_diffrn_radiation_monochromator     graphite
_diffrn_measurement_device_type     'Bruker SMART APEX CCD'
_diffrn_measurement_method     \w
_diffrn_detector_area_resol_mean     ?
_diffrn_reflns_number     22819
_diffrn_reflns_av_R_equivalents     0.0371
_diffrn_reflns_av_sigmaI/netI     0.0627
_diffrn_reflns_theta_min     1.11
_diffrn_reflns_theta_max     27.50
_diffrn_reflns_theta_full     27.50
_diffrn_measured_fraction_theta_max     0.998
_diffrn_measured_fraction_theta_full     0.998
_diffrn_reflns_limit_h_min     -13
_diffrn_reflns_limit_h_max     13
_diffrn_reflns_limit_k_min     -16
_diffrn_reflns_limit_k_max     16
_diffrn_reflns_limit_l_min     -24
_diffrn_reflns_limit_l_max     23
_diffrn_standards_number     0
_diffrn_standards_interval_count     0
_diffrn_standards_interval_time     0
_diffrn_standards_decay_%     0
_reflns_number_total     10887
_reflns_number_gt     7429
_reflns_threshold_expression     I>2\s(I)
_refine_ls_structure_factor_coef     Fsqd
_refine_ls_matrix_type     full
_refine_ls_R_factor_all     0.0775
_refine_ls_R_factor_gt     0.0480
_refine_ls_wR_factor_gt     0.1229
_refine_ls_wR_factor_ref     0.1455
_refine_ls_goodness_of_fit_ref     1.011
_refine_ls_restrained_S_all     1.011
_refine_ls_number_reflns     10887
_refine_ls_number_parameters     601
_refine_ls_number_restraints     0
_refine_ls_hydrogen_treatment     constr
_refine_ls_weighting_scheme     calc
_refine_ls_weighting_details
                 'calc w=1/[\s^2^(Fo^2^)+(0.0761P)^2^] where P=(Fo^2^+2Fc^2^)/3'
_atom_sites_solution_hydrogens     geom
_atom_sites_solution_primary     direct
_atom_sites_solution_secondary     difmap
_refine_ls_shift/su_max     0.001
_refine_ls_shift/su_mean     0.001
_refine_diff_density_max     0.383
_refine_diff_density_min     -0.330
_refine_ls_extinction_method     none
_refine_ls_extinction_coef     ?
loop_
    _atom_type_symbol
    _atom_type_description
    _atom_type_scat_dispersion_real
    _atom_type_scat_dispersion_imag
    _atom_type_scat_source
    'C' 'C' 0.0033 0.0016
                         'International Tables Vol C Tables 4.2.6.8 and 6.1.1.4'
    'H' 'H' 0.0000 0.0000
                         'International Tables Vol C Tables 4.2.6.8 and 6.1.1.4'
    'N' 'N' 0.0061 0.0033
                         'International Tables Vol C Tables 4.2.6.8 and 6.1.1.4'
    'O' 'O' 0.0106 0.0060
                         'International Tables Vol C Tables 4.2.6.8 and 6.1.1.4'
    'S' 'S' 0.1246 0.1234
                         'International Tables Vol C Tables 4.2.6.8 and 6.1.1.4'
_computing_data_collection     'APEX2 (Bruker, 2007)'
_computing_cell_refinement     'SAINT (Bruker, 2007)'
_computing_data_reduction     'SAINT (Bruker, 2007)'
_computing_structure_solution     'SHELXS97 (Sheldrick, 2008)'
_computing_structure_refinement     'SHELXL97 (Sheldrick, 2008)'
_computing_molecular_graphics     'X-SEED (Barbour, 2001)'
_computing_publication_material     'pubCIF (Westrip, 2008)'
loop_
    _atom_site_type_symbol
    _atom_site_label
    _atom_site_fract_x
    _atom_site_fract_y
    _atom_site_fract_z
    _atom_site_U_iso_or_equiv
    _atom_site_adp_type
    _atom_site_calc_flag
    _atom_site_refinement_flags
    _atom_site_occupancy
    _atom_site_disorder_assembly
    _atom_site_disorder_group
    S S1 0.70730(6) 0.77337(4) 0.38863(3) 0.02192(14) Uani d . 1 . .
    S S2 0.86760(6) 0.64215(4) 0.50774(3) 0.02258(14) Uani d . 1 . .
    S S3 0.76473(6) 0.21326(4) 0.59896(3) 0.02381(15) Uani d . 1 . .
    S S4 0.61229(6) 0.34616(5) 0.47915(3) 0.02475(15) Uani d . 1 . .
    N N1 0.62636(18) 0.58880(14) 0.41970(10) 0.0203(4) Uani d . 1 . .
    H H1 0.6232 0.5309 0.4439 0.024 Uiso calc R 1 . .
    N N2 0.52245(19) 0.60752(14) 0.35981(10) 0.0193(4) Uani d . 1 . .
    N N3 0.41658(18) 0.70701(13) 0.23268(9) 0.0168(4) Uani d . 1 . .
    H H3 0.4872 0.7206 0.2700 0.020 Uiso calc R 1 . .
    N N4 0.84585(19) 0.40040(14) 0.57324(10) 0.0214(4) Uani d . 1 . .
    H H4 0.8499 0.4595 0.5504 0.026 Uiso calc R 1 . .
    N N5 0.94526(19) 0.38083(14) 0.63461(9) 0.0199(4) Uani d . 1 . .
    N N6 1.04365(18) 0.27207(13) 0.75800(9) 0.0173(4) Uani d . 1 . .
    H H6 0.9726 0.2628 0.7205 0.021 Uiso calc R 1 . .
    O O1 0.18934(16) 0.40290(12) 0.31166(8) 0.0241(4) Uani d . 1 . .
    O O2 0.01662(15) 0.56662(12) 0.08209(8) 0.0211(3) Uani d . 1 . .
    O O3 1.27723(16) 0.58543(12) 0.69482(8) 0.0249(4) Uani d . 1 . .
    O O4 1.44777(15) 0.39642(12) 0.91349(8) 0.0204(3) Uani d . 1 . .
    C C1 0.8502(2) 0.95402(18) 0.38428(13) 0.0234(5) Uani d . 1 . .
    C C2 0.8241(3) 0.95499(19) 0.30847(14) 0.0301(6) Uani d . 1 . .
    H H2 0.8166 0.8911 0.2817 0.036 Uiso calc R 1 . .
    C C3 0.8088(3) 1.0478(2) 0.27173(15) 0.0346(6) Uani d . 1 . .
    H H3A 0.7898 1.0476 0.2201 0.042 Uiso calc R 1 . .
    C C4 0.8215(3) 1.1411(2) 0.31081(16) 0.0365(7) Uani d . 1 . .
    H H4A 0.8129 1.2050 0.2858 0.044 Uiso calc R 1 . .
    C C5 0.8463(3) 1.1416(2) 0.38548(16) 0.0362(7) Uani d . 1 . .
    H H5 0.8540 1.2057 0.4120 0.043 Uiso calc R 1 . .
    C C6 0.8600(2) 1.04831(19) 0.42195(14) 0.0301(6) Uani d . 1 . .
    H H6A 0.8764 1.0490 0.4735 0.036 Uiso calc R 1 . .
    C C7 0.8656(2) 0.85233(17) 0.42390(13) 0.0240(5) Uani d . 1 . .
    H H7A 0.8807 0.8648 0.4770 0.029 Uiso calc R 1 . .
    H H7B 0.9442 0.8171 0.4146 0.029 Uiso calc R 1 . .
    C C8 0.7315(2) 0.66011(17) 0.44022(11) 0.0181(5) Uani d . 1 . .
    C C9 0.4171(2) 0.54120(17) 0.34579(12) 0.0192(5) Uani d . 1 . .
    H H9 0.4101 0.4862 0.3782 0.023 Uiso calc R 1 . .
    C C10 0.3103(2) 0.55083(17) 0.28101(11) 0.0170(4) Uani d . 1 . .
    C C11 0.1969(2) 0.47839(17) 0.26171(12) 0.0191(5) Uani d . 1 . .
    C C12 0.0981(2) 0.48203(17) 0.19613(11) 0.0187(5) Uani d . 1 . .
    H H12 0.0228 0.4311 0.1852 0.022 Uiso calc R 1 . .
    C C13 0.1091(2) 0.55997(17) 0.14656(11) 0.0176(5) Uani d . 1 . .
    C C14 0.2202(2) 0.63542(16) 0.16222(11) 0.0165(4) Uani d . 1 . .
    C C15 0.3166(2) 0.62922(16) 0.22955(11) 0.0163(4) Uani d . 1 . .
    C C16 0.3911(2) 0.76147(16) 0.16888(11) 0.0166(4) Uani d . 1 . .
    C C17 0.4871(2) 0.85195(17) 0.16129(12) 0.0218(5) Uani d . 1 . .
    H H17A 0.4500 0.8876 0.1160 0.033 Uiso calc R 1 . .
    H H17B 0.5762 0.8270 0.1602 0.033 Uiso calc R 1 . .
    H H17C 0.4983 0.9007 0.2028 0.033 Uiso calc R 1 . .
    C C18 0.2714(2) 0.72033(16) 0.12301(11) 0.0173(4) Uani d . 1 . .
    C C19 0.2177(2) 0.75254(17) 0.04715(11) 0.0189(5) Uani d . 1 . .
    C C20 0.3054(2) 0.76263(17) 0.00017(12) 0.0228(5) Uani d . 1 . .
    H H20 0.3986 0.7483 0.0172 0.027 Uiso calc R 1 . .
    C C21 0.2575(2) 0.79344(19) -0.07118(12) 0.0271(5) Uani d . 1 . .
    H H21 0.3179 0.7993 -0.1027 0.033 Uiso calc R 1 . .
    C C22 0.1218(3) 0.81568(19) -0.09653(13) 0.0285(6) Uani d . 1 . .
    H H22 0.0892 0.8376 -0.1451 0.034 Uiso calc R 1 . .
    C C23 0.0345(2) 0.80567(18) -0.05034(12) 0.0252(5) Uani d . 1 . .
    H H23 -0.0585 0.8207 -0.0674 0.030 Uiso calc R 1 . .
    C C24 0.0814(2) 0.77397(17) 0.02037(12) 0.0203(5) Uani d . 1 . .
    H H24 0.0198 0.7667 0.0512 0.024 Uiso calc R 1 . .
    C C25 0.0776(2) 0.32470(17) 0.29397(13) 0.0256(5) Uani d . 1 . .
    H H25A 0.0825 0.2777 0.3349 0.038 Uiso calc R 1 . .
    H H25B 0.0830 0.2847 0.2506 0.038 Uiso calc R 1 . .
    H H25C -0.0091 0.3582 0.2843 0.038 Uiso calc R 1 . .
    C C26 -0.0941(2) 0.48780(17) 0.06387(12) 0.0214(5) Uani d . 1 . .
    H H26A -0.1508 0.5000 0.0152 0.032 Uiso calc R 1 . .
    H H26B -0.1499 0.4903 0.0996 0.032 Uiso calc R 1 . .
    H H26C -0.0575 0.4191 0.0643 0.032 Uiso calc R 1 . .
    C C27 0.6207(2) 0.03069(18) 0.59376(13) 0.0245(5) Uani d . 1 . .
    C C28 0.5762(3) 0.0196(2) 0.65644(16) 0.0462(8) Uani d . 1 . .
    H H28 0.5381 0.0764 0.6750 0.056 Uiso calc R 1 . .
    C C29 0.5862(4) -0.0736(2) 0.69306(18) 0.0581(10) Uani d . 1 . .
    H H29 0.5548 -0.0801 0.7364 0.070 Uiso calc R 1 . .
    C C30 0.6409(3) -0.1562(2) 0.66741(16) 0.0391(7) Uani d . 1 . .
    H H30 0.6501 -0.2191 0.6936 0.047 Uiso calc R 1 . .
    C C31 0.6823(3) -0.1476(2) 0.60373(15) 0.0362(6) Uani d . 1 . .
    H H31 0.7176 -0.2054 0.5847 0.043 Uiso calc R 1 . .
    C C32 0.6726(3) -0.0545(2) 0.56714(14) 0.0310(6) Uani d . 1 . .
    H H32 0.7019 -0.0489 0.5232 0.037 Uiso calc R 1 . .
    C C33 0.6132(2) 0.13207(18) 0.55449(13) 0.0240(5) Uani d . 1 . .
    H H33A 0.5295 0.1660 0.5576 0.029 Uiso calc R 1 . .
    H H33B 0.6112 0.1200 0.5025 0.029 Uiso calc R 1 . .
    C C34 0.7437(2) 0.32828(17) 0.54922(12) 0.0202(5) Uani d . 1 . .
    C C35 1.1528(2) 0.43417(16) 0.71813(11) 0.0179(5) Uani d . 1 . .
    C C36 1.0496(2) 0.44792(17) 0.65222(11) 0.0193(5) Uani d . 1 . .
    H H36 1.0583 0.5056 0.6221 0.023 Uiso calc R 1 . .
    C C37 1.2684(2) 0.50485(17) 0.74051(12) 0.0200(5) Uani d . 1 . .
    C C38 1.3671(2) 0.49319(17) 0.80491(12) 0.0191(5) Uani d . 1 . .
    H H38 1.4446 0.5420 0.8179 0.023 Uiso calc R 1 . .
    C C39 1.3533(2) 0.41075(17) 0.85036(11) 0.0176(4) Uani d . 1 . .
    C C40 1.2386(2) 0.33879(16) 0.83225(11) 0.0161(4) Uani d . 1 . .
    C C41 1.1435(2) 0.35199(16) 0.76586(11) 0.0160(4) Uani d . 1 . .
    C C42 1.0701(2) 0.20814(16) 0.81719(12) 0.0178(5) Uani d . 1 . .
    C C43 0.9715(2) 0.11756(17) 0.82004(12) 0.0229(5) Uani d . 1 . .
    H H43A 0.9975 0.0852 0.8677 0.034 Uiso calc R 1 . .
    H H43B 0.9731 0.0664 0.7816 0.034 Uiso calc R 1 . .
    H H43C 0.8791 0.1414 0.8127 0.034 Uiso calc R 1 . .
    C C44 1.1897(2) 0.24588(16) 0.86497(11) 0.0166(4) Uani d . 1 . .
    C C45 1.2495(2) 0.20264(17) 0.93687(12) 0.0195(5) Uani d . 1 . .
    C C46 1.2650(2) 0.09692(18) 0.94606(13) 0.0270(5) Uani d . 1 . .
    H H46 1.2390 0.0507 0.9048 0.032 Uiso calc R 1 . .
    C C47 1.3176(3) 0.0574(2) 1.01393(14) 0.0383(7) Uani d . 1 . .
    H H47 1.3266 -0.0155 1.0188 0.046 Uiso calc R 1 . .
    C C48 1.3569(3) 0.1223(2) 1.07449(14) 0.0367(7) Uani d . 1 . .
    H H48 1.3931 0.0949 1.1211 0.044 Uiso calc R 1 . .
    C C49 1.3433(2) 0.2282(2) 1.06674(13) 0.0279(6) Uani d . 1 . .
    H H49 1.3708 0.2740 1.1082 0.033 Uiso calc R 1 . .
    C C50 1.2897(2) 0.26779(18) 0.99898(12) 0.0219(5) Uani d . 1 . .
    H H50 1.2800 0.3406 0.9945 0.026 Uiso calc R 1 . .
    C C51 1.3965(2) 0.65652(17) 0.71292(13) 0.0248(5) Uani d . 1 . .
    H H51A 1.3928 0.7072 0.6742 0.037 Uiso calc R 1 . .
    H H51B 1.4785 0.6178 0.7180 0.037 Uiso calc R 1 . .
    H H51C 1.3999 0.6933 0.7590 0.037 Uiso calc R 1 . .
    C C52 1.5632(2) 0.47112(18) 0.93250(13) 0.0233(5) Uani d . 1 . .
    H H52A 1.6237 0.4522 0.9786 0.035 Uiso calc R 1 . .
    H H52B 1.5316 0.5405 0.9378 0.035 Uiso calc R 1 . .
    H H52C 1.6132 0.4718 0.8941 0.035 Uiso calc R 1 . .
loop_
    _atom_site_aniso_label
    _atom_site_aniso_U_11
    _atom_site_aniso_U_22
    _atom_site_aniso_U_33
    _atom_site_aniso_U_12
    _atom_site_aniso_U_13
    _atom_site_aniso_U_23
    S1 0.0212(3) 0.0182(3) 0.0231(3) -0.0008(2) -0.0005(2) 0.0060(2)
    S2 0.0217(3) 0.0223(3) 0.0195(3) -0.0002(2) -0.0030(2) 0.0042(2)
    S3 0.0245(3) 0.0190(3) 0.0235(3) -0.0007(2) -0.0023(2) 0.0060(2)
    S4 0.0255(3) 0.0232(3) 0.0202(3) -0.0007(2) -0.0042(2) 0.0051(2)
    N1 0.0210(10) 0.0183(10) 0.0185(10) -0.0001(8) -0.0009(8) 0.0070(8)
    N2 0.0209(10) 0.0190(10) 0.0161(9) 0.0012(8) 0.0004(7) 0.0031(7)
    N3 0.0159(9) 0.0170(9) 0.0156(9) -0.0008(7) 0.0006(7) 0.0035(7)
    N4 0.0241(10) 0.0185(10) 0.0193(10) 0.0005(8) 0.0011(8) 0.0067(8)
    N5 0.0210(10) 0.0213(10) 0.0142(9) 0.0016(8) -0.0019(7) 0.0035(8)
    N6 0.0179(9) 0.0152(9) 0.0164(9) -0.0003(7) -0.0001(7) 0.0008(7)
    O1 0.0255(9) 0.0217(8) 0.0206(8) -0.0073(7) -0.0008(7) 0.0080(7)
    O2 0.0172(8) 0.0232(8) 0.0181(8) -0.0041(6) -0.0038(6) 0.0021(6)
    O3 0.0262(9) 0.0205(8) 0.0244(9) -0.0060(7) 0.0007(7) 0.0077(7)
    O4 0.0156(8) 0.0208(8) 0.0214(8) -0.0027(6) -0.0011(6) 0.0017(6)
    C1 0.0164(11) 0.0212(12) 0.0325(13) 0.0000(9) 0.0059(10) 0.0007(10)
    C2 0.0337(14) 0.0232(13) 0.0379(15) 0.0024(11) 0.0172(12) 0.0036(11)
    C3 0.0397(16) 0.0309(15) 0.0378(15) 0.0023(12) 0.0180(12) 0.0100(12)
    C4 0.0293(14) 0.0256(14) 0.0568(19) 0.0000(11) 0.0149(13) 0.0158(13)
    C5 0.0280(14) 0.0189(13) 0.0583(19) -0.0038(11) 0.0059(13) -0.0034(12)
    C6 0.0244(13) 0.0258(13) 0.0362(15) -0.0052(10) 0.0021(11) -0.0013(11)
    C7 0.0190(12) 0.0205(12) 0.0299(13) -0.0001(9) 0.0011(10) 0.0026(10)
    C8 0.0200(11) 0.0173(11) 0.0169(11) 0.0009(9) 0.0041(9) 0.0022(9)
    C9 0.0221(11) 0.0166(11) 0.0181(11) -0.0006(9) 0.0038(9) 0.0037(9)
    C10 0.0181(11) 0.0183(11) 0.0140(10) 0.0009(9) 0.0030(8) 0.0010(8)
    C11 0.0193(11) 0.0175(11) 0.0205(11) -0.0002(9) 0.0050(9) 0.0044(9)
    C12 0.0182(11) 0.0196(11) 0.0171(11) -0.0020(9) 0.0027(9) 0.0001(9)
    C13 0.0170(11) 0.0207(11) 0.0145(11) 0.0030(9) 0.0021(8) -0.0010(9)
    C14 0.0160(11) 0.0175(11) 0.0160(11) 0.0024(9) 0.0034(8) 0.0003(8)
    C15 0.0172(11) 0.0152(11) 0.0162(11) -0.0005(8) 0.0041(8) 0.0006(8)
    C16 0.0170(11) 0.0170(11) 0.0162(11) 0.0035(9) 0.0045(8) 0.0047(8)
    C17 0.0240(12) 0.0210(12) 0.0185(11) -0.0012(9) 0.0021(9) 0.0052(9)
    C18 0.0190(11) 0.0159(11) 0.0169(11) 0.0028(9) 0.0036(8) 0.0035(8)
    C19 0.0208(11) 0.0173(11) 0.0165(11) -0.0029(9) 0.0019(9) 0.0020(9)
    C20 0.0217(12) 0.0230(12) 0.0220(12) -0.0010(9) 0.0025(9) 0.0032(10)
    C21 0.0299(13) 0.0311(14) 0.0198(12) -0.0049(11) 0.0067(10) 0.0056(10)
    C22 0.0335(14) 0.0278(14) 0.0188(12) -0.0073(11) -0.0017(10) 0.0078(10)
    C23 0.0245(12) 0.0217(12) 0.0248(13) -0.0013(10) -0.0026(10) 0.0040(10)
    C24 0.0216(12) 0.0188(12) 0.0191(11) -0.0005(9) 0.0028(9) 0.0024(9)
    C25 0.0278(13) 0.0189(12) 0.0268(13) -0.0069(10) 0.0022(10) 0.0049(10)
    C26 0.0179(11) 0.0219(12) 0.0216(12) -0.0025(9) 0.0005(9) -0.0005(9)
    C27 0.0241(12) 0.0207(12) 0.0272(13) -0.0010(10) 0.0042(10) 0.0003(10)
    C28 0.072(2) 0.0321(16) 0.0483(18) 0.0202(15) 0.0366(16) 0.0111(13)
    C29 0.087(3) 0.0443(19) 0.061(2) 0.0224(18) 0.048(2) 0.0269(16)
    C30 0.0377(16) 0.0240(14) 0.0577(19) 0.0025(12) 0.0152(14) 0.0150(13)
    C31 0.0368(15) 0.0245(14) 0.0447(17) 0.0063(12) 0.0036(13) -0.0018(12)
    C32 0.0305(14) 0.0316(14) 0.0304(14) 0.0048(11) 0.0058(11) -0.0009(11)
    C33 0.0205(12) 0.0227(12) 0.0262(13) -0.0032(9) 0.0018(10) 0.0025(10)
    C34 0.0228(12) 0.0206(12) 0.0164(11) 0.0023(9) 0.0030(9) 0.0026(9)
    C35 0.0198(11) 0.0158(11) 0.0175(11) 0.0027(9) 0.0027(9) 0.0017(9)
    C36 0.0231(12) 0.0171(11) 0.0179(11) 0.0029(9) 0.0047(9) 0.0030(9)
    C37 0.0226(12) 0.0150(11) 0.0237(12) 0.0028(9) 0.0079(9) 0.0031(9)
    C38 0.0172(11) 0.0162(11) 0.0229(12) -0.0020(9) 0.0042(9) 0.0003(9)
    C39 0.0166(11) 0.0179(11) 0.0175(11) 0.0031(9) 0.0024(8) -0.0017(9)
    C40 0.0172(11) 0.0151(11) 0.0158(11) 0.0024(8) 0.0034(8) 0.0005(8)
    C41 0.0169(11) 0.0139(10) 0.0166(11) 0.0005(8) 0.0031(8) 0.0002(8)
    C42 0.0193(11) 0.0158(11) 0.0180(11) 0.0011(9) 0.0042(9) 0.0012(9)
    C43 0.0248(12) 0.0187(12) 0.0222(12) -0.0038(9) 0.0017(9) 0.0005(9)
    C44 0.0186(11) 0.0139(10) 0.0172(11) 0.0011(8) 0.0041(8) 0.0007(8)
    C45 0.0169(11) 0.0212(12) 0.0201(11) 0.0000(9) 0.0041(9) 0.0050(9)
    C46 0.0335(14) 0.0222(13) 0.0228(12) 0.0041(11) 0.0014(10) 0.0027(10)
    C47 0.0569(18) 0.0223(14) 0.0312(15) 0.0051(13) 0.0008(13) 0.0099(11)
    C48 0.0413(16) 0.0384(16) 0.0261(14) 0.0029(13) -0.0006(12) 0.0151(12)
    C49 0.0273(13) 0.0331(14) 0.0195(12) -0.0048(11) 0.0003(10) 0.0010(10)
    C50 0.0206(12) 0.0218(12) 0.0220(12) -0.0015(9) 0.0035(9) 0.0007(9)
    C51 0.0277(13) 0.0185(12) 0.0278(13) -0.0036(10) 0.0073(10) 0.0043(10)
    C52 0.0181(11) 0.0234(12) 0.0260(13) -0.0036(9) 0.0016(9) -0.0017(10)
_geom_special_details
;
 All esds (except the esd in the dihedral angle between two l.s. planes)
 are estimated using the full covariance matrix.  The cell esds are taken
 into account individually in the estimation of esds in distances, angles
 and torsion angles; correlations between esds in cell parameters are only
 used when they are defined by crystal symmetry.  An approximate (isotropic)
 treatment of cell esds is used for estimating esds involving l.s. planes.
;
loop_
    _geom_bond_atom_site_label_1
    _geom_bond_atom_site_label_2
    _geom_bond_site_symmetry_2
    _geom_bond_distance
    _geom_bond_publ_flag
    S1 C8 . 1.758(2) ?
    S1 C7 . 1.811(2) ?
    S2 C8 . 1.666(2) ?
    S3 C34 . 1.757(2) ?
    S3 C33 . 1.812(2) ?
    S4 C34 . 1.664(2) ?
    N1 C8 . 1.333(3) ?
    N1 N2 . 1.381(2) ?
    N1 H1 . 0.8800 ?
    N2 C9 . 1.290(3) ?
    N3 C15 . 1.361(3) ?
    N3 C16 . 1.379(3) ?
    N3 H3 . 0.8800 ?
    N4 C34 . 1.328(3) ?
    N4 N5 . 1.377(2) ?
    N4 H4 . 0.8800 ?
    N5 C36 . 1.290(3) ?
    N6 C41 . 1.370(3) ?
    N6 C42 . 1.379(3) ?
    N6 H6 . 0.8800 ?
    O1 C11 . 1.371(2) ?
    O1 C25 . 1.432(3) ?
    O2 C13 . 1.353(2) ?
    O2 C26 . 1.431(2) ?
    O3 C37 . 1.367(3) ?
    O3 C51 . 1.430(3) ?
    O4 C39 . 1.360(2) ?
    O4 C52 . 1.430(3) ?
    C1 C6 . 1.386(3) ?
    C1 C2 . 1.395(3) ?
    C1 C7 . 1.511(3) ?
    C2 C3 . 1.385(3) ?
    C2 H2 . 0.9500 ?
    C3 C4 . 1.385(4) ?
    C3 H3A . 0.9500 ?
    C4 C5 . 1.374(4) ?
    C4 H4A . 0.9500 ?
    C5 C6 . 1.387(3) ?
    C5 H5 . 0.9500 ?
    C6 H6A . 0.9500 ?
    C7 H7A . 0.9900 ?
    C7 H7B . 0.9900 ?
    C9 C10 . 1.436(3) ?
    C9 H9 . 0.9500 ?
    C10 C11 . 1.398(3) ?
    C10 C15 . 1.416(3) ?
    C11 C12 . 1.395(3) ?
    C12 C13 . 1.395(3) ?
    C12 H12 . 0.9500 ?
    C13 C14 . 1.404(3) ?
    C14 C15 . 1.410(3) ?
    C14 C18 . 1.459(3) ?
    C16 C18 . 1.375(3) ?
    C16 C17 . 1.492(3) ?
    C17 H17A . 0.9800 ?
    C17 H17B . 0.9800 ?
    C17 H17C . 0.9800 ?
    C18 C19 . 1.480(3) ?
    C19 C24 . 1.394(3) ?
    C19 C20 . 1.398(3) ?
    C20 C21 . 1.390(3) ?
    C20 H20 . 0.9500 ?
    C21 C22 . 1.388(3) ?
    C21 H21 . 0.9500 ?
    C22 C23 . 1.384(3) ?
    C22 H22 . 0.9500 ?
    C23 C24 . 1.382(3) ?
    C23 H23 . 0.9500 ?
    C24 H24 . 0.9500 ?
    C25 H25A . 0.9800 ?
    C25 H25B . 0.9800 ?
    C25 H25C . 0.9800 ?
    C26 H26A . 0.9800 ?
    C26 H26B . 0.9800 ?
    C26 H26C . 0.9800 ?
    C27 C28 . 1.371(3) ?
    C27 C32 . 1.387(3) ?
    C27 C33 . 1.503(3) ?
    C28 C29 . 1.386(4) ?
    C28 H28 . 0.9500 ?
    C29 C30 . 1.367(4) ?
    C29 H29 . 0.9500 ?
    C30 C31 . 1.370(4) ?
    C30 H30 . 0.9500 ?
    C31 C32 . 1.384(3) ?
    C31 H31 . 0.9500 ?
    C32 H32 . 0.9500 ?
    C33 H33A . 0.9900 ?
    C33 H33B . 0.9900 ?
    C35 C37 . 1.405(3) ?
    C35 C41 . 1.408(3) ?
    C35 C36 . 1.440(3) ?
    C36 H36 . 0.9500 ?
    C37 C38 . 1.392(3) ?
    C38 C39 . 1.391(3) ?
    C38 H38 . 0.9500 ?
    C39 C40 . 1.404(3) ?
    C40 C41 . 1.404(3) ?
    C40 C44 . 1.460(3) ?
    C42 C44 . 1.377(3) ?
    C42 C43 . 1.489(3) ?
    C43 H43A . 0.9800 ?
    C43 H43B . 0.9800 ?
    C43 H43C . 0.9800 ?
    C44 C45 . 1.479(3) ?
    C45 C46 . 1.386(3) ?
    C45 C50 . 1.398(3) ?
    C46 C47 . 1.381(3) ?
    C46 H46 . 0.9500 ?
    C47 C48 . 1.374(4) ?
    C47 H47 . 0.9500 ?
    C48 C49 . 1.383(4) ?
    C48 H48 . 0.9500 ?
    C49 C50 . 1.382(3) ?
    C49 H49 . 0.9500 ?
    C50 H50 . 0.9500 ?
    C51 H51A . 0.9800 ?
    C51 H51B . 0.9800 ?
    C51 H51C . 0.9800 ?
    C52 H52A . 0.9800 ?
    C52 H52B . 0.9800 ?
    C52 H52C . 0.9800 ?
loop_
    _geom_angle_atom_site_label_1
    _geom_angle_atom_site_label_2
    _geom_angle_atom_site_label_3
    _geom_angle_site_symmetry_1
    _geom_angle_site_symmetry_3
    _geom_angle
    _geom_angle_publ_flag
    C8 S1 C7 . . 102.87(10) ?
    C34 S3 C33 . . 102.23(11) ?
    C8 N1 N2 . . 118.81(17) ?
    C8 N1 H1 . . 120.6 ?
    N2 N1 H1 . . 120.6 ?
    C9 N2 N1 . . 116.74(18) ?
    C15 N3 C16 . . 110.09(17) ?
    C15 N3 H3 . . 125.0 ?
    C16 N3 H3 . . 125.0 ?
    C34 N4 N5 . . 118.62(18) ?
    C34 N4 H4 . . 120.7 ?
    N5 N4 H4 . . 120.7 ?
    C36 N5 N4 . . 116.84(18) ?
    C41 N6 C42 . . 110.47(17) ?
    C41 N6 H6 . . 124.8 ?
    C42 N6 H6 . . 124.8 ?
    C11 O1 C25 . . 117.96(17) ?
    C13 O2 C26 . . 117.78(17) ?
    C37 O3 C51 . . 117.87(17) ?
    C39 O4 C52 . . 117.16(17) ?
    C6 C1 C2 . . 118.3(2) ?
    C6 C1 C7 . . 121.1(2) ?
    C2 C1 C7 . . 120.5(2) ?
    C3 C2 C1 . . 120.9(2) ?
    C3 C2 H2 . . 119.6 ?
    C1 C2 H2 . . 119.6 ?
    C2 C3 C4 . . 119.6(3) ?
    C2 C3 H3A . . 120.2 ?
    C4 C3 H3A . . 120.2 ?
    C5 C4 C3 . . 120.4(2) ?
    C5 C4 H4A . . 119.8 ?
    C3 C4 H4A . . 119.8 ?
    C4 C5 C6 . . 119.8(2) ?
    C4 C5 H5 . . 120.1 ?
    C6 C5 H5 . . 120.1 ?
    C1 C6 C5 . . 121.0(2) ?
    C1 C6 H6A . . 119.5 ?
    C5 C6 H6A . . 119.5 ?
    C1 C7 S1 . . 106.11(15) ?
    C1 C7 H7A . . 110.5 ?
    S1 C7 H7A . . 110.5 ?
    C1 C7 H7B . . 110.5 ?
    S1 C7 H7B . . 110.5 ?
    H7A C7 H7B . . 108.7 ?
    N1 C8 S2 . . 122.94(16) ?
    N1 C8 S1 . . 112.08(15) ?
    S2 C8 S1 . . 124.97(13) ?
    N2 C9 C10 . . 119.78(19) ?
    N2 C9 H9 . . 120.1 ?
    C10 C9 H9 . . 120.1 ?
    C11 C10 C15 . . 115.09(19) ?
    C11 C10 C9 . . 121.99(19) ?
    C15 C10 C9 . . 122.76(19) ?
    O1 C11 C12 . . 121.99(19) ?
    O1 C11 C10 . . 115.42(18) ?
    C12 C11 C10 . . 122.6(2) ?
    C13 C12 C11 . . 120.5(2) ?
    C13 C12 H12 . . 119.8 ?
    C11 C12 H12 . . 119.8 ?
    O2 C13 C12 . . 122.81(19) ?
    O2 C13 C14 . . 117.04(19) ?
    C12 C13 C14 . . 120.16(19) ?
    C13 C14 C15 . . 117.29(19) ?
    C13 C14 C18 . . 135.7(2) ?
    C15 C14 C18 . . 106.84(18) ?
    N3 C15 C14 . . 107.63(18) ?
    N3 C15 C10 . . 127.87(19) ?
    C14 C15 C10 . . 124.39(19) ?
    C18 C16 N3 . . 109.44(18) ?
    C18 C16 C17 . . 131.52(19) ?
    N3 C16 C17 . . 119.00(18) ?
    C16 C17 H17A . . 109.5 ?
    C16 C17 H17B . . 109.5 ?
    H17A C17 H17B . . 109.5 ?
    C16 C17 H17C . . 109.5 ?
    H17A C17 H17C . . 109.5 ?
    H17B C17 H17C . . 109.5 ?
    C16 C18 C14 . . 105.94(18) ?
    C16 C18 C19 . . 124.81(19) ?
    C14 C18 C19 . . 129.0(2) ?
    C24 C19 C20 . . 118.1(2) ?
    C24 C19 C18 . . 122.2(2) ?
    C20 C19 C18 . . 119.7(2) ?
    C21 C20 C19 . . 120.7(2) ?
    C21 C20 H20 . . 119.6 ?
    C19 C20 H20 . . 119.6 ?
    C22 C21 C20 . . 120.2(2) ?
    C22 C21 H21 . . 119.9 ?
    C20 C21 H21 . . 119.9 ?
    C23 C22 C21 . . 119.3(2) ?
    C23 C22 H22 . . 120.3 ?
    C21 C22 H22 . . 120.3 ?
    C24 C23 C22 . . 120.6(2) ?
    C24 C23 H23 . . 119.7 ?
    C22 C23 H23 . . 119.7 ?
    C23 C24 C19 . . 121.0(2) ?
    C23 C24 H24 . . 119.5 ?
    C19 C24 H24 . . 119.5 ?
    O1 C25 H25A . . 109.5 ?
    O1 C25 H25B . . 109.5 ?
    H25A C25 H25B . . 109.5 ?
    O1 C25 H25C . . 109.5 ?
    H25A C25 H25C . . 109.5 ?
    H25B C25 H25C . . 109.5 ?
    O2 C26 H26A . . 109.5 ?
    O2 C26 H26B . . 109.5 ?
    H26A C26 H26B . . 109.5 ?
    O2 C26 H26C . . 109.5 ?
    H26A C26 H26C . . 109.5 ?
    H26B C26 H26C . . 109.5 ?
    C28 C27 C32 . . 118.3(2) ?
    C28 C27 C33 . . 121.1(2) ?
    C32 C27 C33 . . 120.6(2) ?
    C27 C28 C29 . . 120.7(3) ?
    C27 C28 H28 . . 119.7 ?
    C29 C28 H28 . . 119.7 ?
    C30 C29 C28 . . 120.6(3) ?
    C30 C29 H29 . . 119.7 ?
    C28 C29 H29 . . 119.7 ?
    C29 C30 C31 . . 119.5(3) ?
    C29 C30 H30 . . 120.2 ?
    C31 C30 H30 . . 120.2 ?
    C30 C31 C32 . . 119.9(2) ?
    C30 C31 H31 . . 120.0 ?
    C32 C31 H31 . . 120.0 ?
    C31 C32 C27 . . 121.0(2) ?
    C31 C32 H32 . . 119.5 ?
    C27 C32 H32 . . 119.5 ?
    C27 C33 S3 . . 106.50(15) ?
    C27 C33 H33A . . 110.4 ?
    S3 C33 H33A . . 110.4 ?
    C27 C33 H33B . . 110.4 ?
    S3 C33 H33B . . 110.4 ?
    H33A C33 H33B . . 108.6 ?
    N4 C34 S4 . . 123.02(17) ?
    N4 C34 S3 . . 112.47(16) ?
    S4 C34 S3 . . 124.51(14) ?
    C37 C35 C41 . . 115.23(19) ?
    C37 C35 C36 . . 121.77(19) ?
    C41 C35 C36 . . 123.0(2) ?
    N5 C36 C35 . . 119.0(2) ?
    N5 C36 H36 . . 120.5 ?
    C35 C36 H36 . . 120.5 ?
    O3 C37 C38 . . 122.4(2) ?
    O3 C37 C35 . . 115.52(19) ?
    C38 C37 C35 . . 122.1(2) ?
    C39 C38 C37 . . 120.6(2) ?
    C39 C38 H38 . . 119.7 ?
    C37 C38 H38 . . 119.7 ?
    O4 C39 C38 . . 122.33(19) ?
    O4 C39 C40 . . 117.33(18) ?
    C38 C39 C40 . . 120.34(19) ?
    C39 C40 C41 . . 117.10(19) ?
    C39 C40 C44 . . 135.86(19) ?
    C41 C40 C44 . . 107.02(18) ?
    N6 C41 C40 . . 107.34(18) ?
    N6 C41 C35 . . 128.02(19) ?
    C40 C41 C35 . . 124.64(19) ?
    C44 C42 N6 . . 108.84(19) ?
    C44 C42 C43 . . 132.2(2) ?
    N6 C42 C43 . . 118.92(18) ?
    C42 C43 H43A . . 109.5 ?
    C42 C43 H43B . . 109.5 ?
    H43A C43 H43B . . 109.5 ?
    C42 C43 H43C . . 109.5 ?
    H43A C43 H43C . . 109.5 ?
    H43B C43 H43C . . 109.5 ?
    C42 C44 C40 . . 106.34(18) ?
    C42 C44 C45 . . 125.6(2) ?
    C40 C44 C45 . . 127.95(19) ?
    C46 C45 C50 . . 117.4(2) ?
    C46 C45 C44 . . 122.1(2) ?
    C50 C45 C44 . . 120.6(2) ?
    C47 C46 C45 . . 121.3(2) ?
    C47 C46 H46 . . 119.3 ?
    C45 C46 H46 . . 119.3 ?
    C48 C47 C46 . . 120.7(2) ?
    C48 C47 H47 . . 119.7 ?
    C46 C47 H47 . . 119.7 ?
    C47 C48 C49 . . 119.1(2) ?
    C47 C48 H48 . . 120.4 ?
    C49 C48 H48 . . 120.4 ?
    C50 C49 C48 . . 120.3(2) ?
    C50 C49 H49 . . 119.9 ?
    C48 C49 H49 . . 119.9 ?
    C49 C50 C45 . . 121.2(2) ?
    C49 C50 H50 . . 119.4 ?
    C45 C50 H50 . . 119.4 ?
    O3 C51 H51A . . 109.5 ?
    O3 C51 H51B . . 109.5 ?
    H51A C51 H51B . . 109.5 ?
    O3 C51 H51C . . 109.5 ?
    H51A C51 H51C . . 109.5 ?
    H51B C51 H51C . . 109.5 ?
    O4 C52 H52A . . 109.5 ?
    O4 C52 H52B . . 109.5 ?
    H52A C52 H52B . . 109.5 ?
    O4 C52 H52C . . 109.5 ?
    H52A C52 H52C . . 109.5 ?
    H52B C52 H52C . . 109.5 ?
loop_
    _geom_torsion_atom_site_label_1
    _geom_torsion_atom_site_label_2
    _geom_torsion_atom_site_label_3
    _geom_torsion_atom_site_label_4
    _geom_torsion_site_symmetry_1
    _geom_torsion_site_symmetry_2
    _geom_torsion_site_symmetry_3
    _geom_torsion_site_symmetry_4
    _geom_torsion
    _geom_torsion_publ_flag
    C8 N1 N2 C9 . . . . -173.9(2) ?
    C34 N4 N5 C36 . . . . 173.4(2) ?
    C6 C1 C2 C3 . . . . 0.3(4) ?
    C7 C1 C2 C3 . . . . 179.5(2) ?
    C1 C2 C3 C4 . . . . 0.8(4) ?
    C2 C3 C4 C5 . . . . -1.3(4) ?
    C3 C4 C5 C6 . . . . 0.6(4) ?
    C2 C1 C6 C5 . . . . -1.0(4) ?
    C7 C1 C6 C5 . . . . 179.8(2) ?
    C4 C5 C6 C1 . . . . 0.5(4) ?
    C6 C1 C7 S1 . . . . 120.9(2) ?
    C2 C1 C7 S1 . . . . -58.3(3) ?
    C8 S1 C7 C1 . . . . -177.53(16) ?
    N2 N1 C8 S2 . . . . -175.46(15) ?
    N2 N1 C8 S1 . . . . 5.2(2) ?
    C7 S1 C8 N1 . . . . -177.14(16) ?
    C7 S1 C8 S2 . . . . 3.54(18) ?
    N1 N2 C9 C10 . . . . -174.83(18) ?
    N2 C9 C10 C11 . . . . 177.1(2) ?
    N2 C9 C10 C15 . . . . 1.9(3) ?
    C25 O1 C11 C12 . . . . 1.6(3) ?
    C25 O1 C11 C10 . . . . -178.21(19) ?
    C15 C10 C11 O1 . . . . -179.30(18) ?
    C9 C10 C11 O1 . . . . 5.1(3) ?
    C15 C10 C11 C12 . . . . 0.8(3) ?
    C9 C10 C11 C12 . . . . -174.7(2) ?
    O1 C11 C12 C13 . . . . 180.0(2) ?
    C10 C11 C12 C13 . . . . -0.2(3) ?
    C26 O2 C13 C12 . . . . -2.0(3) ?
    C26 O2 C13 C14 . . . . 177.40(18) ?
    C11 C12 C13 O2 . . . . 179.58(19) ?
    C11 C12 C13 C14 . . . . 0.2(3) ?
    O2 C13 C14 C15 . . . . 179.65(18) ?
    C12 C13 C14 C15 . . . . -0.9(3) ?
    O2 C13 C14 C18 . . . . -5.7(4) ?
    C12 C13 C14 C18 . . . . 173.8(2) ?
    C16 N3 C15 C14 . . . . -1.9(2) ?
    C16 N3 C15 C10 . . . . 174.5(2) ?
    C13 C14 C15 N3 . . . . 178.33(18) ?
    C18 C14 C15 N3 . . . . 2.2(2) ?
    C13 C14 C15 C10 . . . . 1.7(3) ?
    C18 C14 C15 C10 . . . . -174.39(19) ?
    C11 C10 C15 N3 . . . . -177.6(2) ?
    C9 C10 C15 N3 . . . . -2.0(3) ?
    C11 C10 C15 C14 . . . . -1.7(3) ?
    C9 C10 C15 C14 . . . . 173.9(2) ?
    C15 N3 C16 C18 . . . . 0.9(2) ?
    C15 N3 C16 C17 . . . . 178.78(19) ?
    N3 C16 C18 C14 . . . . 0.5(2) ?
    C17 C16 C18 C14 . . . . -177.0(2) ?
    N3 C16 C18 C19 . . . . -174.34(19) ?
    C17 C16 C18 C19 . . . . 8.1(4) ?
    C13 C14 C18 C16 . . . . -176.7(2) ?
    C15 C14 C18 C16 . . . . -1.7(2) ?
    C13 C14 C18 C19 . . . . -2.1(4) ?
    C15 C14 C18 C19 . . . . 172.9(2) ?
    C16 C18 C19 C24 . . . . -133.1(2) ?
    C14 C18 C19 C24 . . . . 53.3(3) ?
    C16 C18 C19 C20 . . . . 46.6(3) ?
    C14 C18 C19 C20 . . . . -127.0(2) ?
    C24 C19 C20 C21 . . . . 0.1(3) ?
    C18 C19 C20 C21 . . . . -179.6(2) ?
    C19 C20 C21 C22 . . . . 0.7(4) ?
    C20 C21 C22 C23 . . . . -0.8(4) ?
    C21 C22 C23 C24 . . . . 0.1(4) ?
    C22 C23 C24 C19 . . . . 0.8(3) ?
    C20 C19 C24 C23 . . . . -0.9(3) ?
    C18 C19 C24 C23 . . . . 178.9(2) ?
    C32 C27 C28 C29 . . . . 1.6(5) ?
    C33 C27 C28 C29 . . . . -178.7(3) ?
    C27 C28 C29 C30 . . . . 0.1(5) ?
    C28 C29 C30 C31 . . . . -2.0(5) ?
    C29 C30 C31 C32 . . . . 2.1(4) ?
    C30 C31 C32 C27 . . . . -0.3(4) ?
    C28 C27 C32 C31 . . . . -1.5(4) ?
    C33 C27 C32 C31 . . . . 178.8(2) ?
    C28 C27 C33 S3 . . . . 83.8(3) ?
    C32 C27 C33 S3 . . . . -96.5(2) ?
    C34 S3 C33 C27 . . . . -179.61(16) ?
    N5 N4 C34 S4 . . . . 175.72(15) ?
    N5 N4 C34 S3 . . . . -4.9(3) ?
    C33 S3 C34 N4 . . . . 179.96(17) ?
    C33 S3 C34 S4 . . . . -0.65(18) ?
    N4 N5 C36 C35 . . . . 176.60(18) ?
    C37 C35 C36 N5 . . . . -179.6(2) ?
    C41 C35 C36 N5 . . . . -1.9(3) ?
    C51 O3 C37 C38 . . . . 3.2(3) ?
    C51 O3 C37 C35 . . . . -176.68(19) ?
    C41 C35 C37 O3 . . . . -179.32(18) ?
    C36 C35 C37 O3 . . . . -1.4(3) ?
    C41 C35 C37 C38 . . . . 0.8(3) ?
    C36 C35 C37 C38 . . . . 178.7(2) ?
    O3 C37 C38 C39 . . . . 179.2(2) ?
    C35 C37 C38 C39 . . . . -0.9(3) ?
    C52 O4 C39 C38 . . . . 0.8(3) ?
    C52 O4 C39 C40 . . . . -178.75(18) ?
    C37 C38 C39 O4 . . . . 179.69(19) ?
    C37 C38 C39 C40 . . . . -0.7(3) ?
    O4 C39 C40 C41 . . . . -178.01(18) ?
    C38 C39 C40 C41 . . . . 2.4(3) ?
    O4 C39 C40 C44 . . . . -0.3(4) ?
    C38 C39 C40 C44 . . . . -179.9(2) ?
    C42 N6 C41 C40 . . . . 0.5(2) ?
    C42 N6 C41 C35 . . . . -179.0(2) ?
    C39 C40 C41 N6 . . . . 177.86(18) ?
    C44 C40 C41 N6 . . . . -0.5(2) ?
    C39 C40 C41 C35 . . . . -2.6(3) ?
    C44 C40 C41 C35 . . . . 179.0(2) ?
    C37 C35 C41 N6 . . . . -179.6(2) ?
    C36 C35 C41 N6 . . . . 2.6(3) ?
    C37 C35 C41 C40 . . . . 1.1(3) ?
    C36 C35 C41 C40 . . . . -176.8(2) ?
    C41 N6 C42 C44 . . . . -0.3(2) ?
    C41 N6 C42 C43 . . . . 178.61(19) ?
    N6 C42 C44 C40 . . . . 0.0(2) ?
    C43 C42 C44 C40 . . . . -178.7(2) ?
    N6 C42 C44 C45 . . . . 176.58(19) ?
    C43 C42 C44 C45 . . . . -2.1(4) ?
    C39 C40 C44 C42 . . . . -177.6(2) ?
    C41 C40 C44 C42 . . . . 0.3(2) ?
    C39 C40 C44 C45 . . . . 5.9(4) ?
    C41 C40 C44 C45 . . . . -176.2(2) ?
    C42 C44 C45 C46 . . . . 48.5(3) ?
    C40 C44 C45 C46 . . . . -135.6(2) ?
    C42 C44 C45 C50 . . . . -129.9(2) ?
    C40 C44 C45 C50 . . . . 46.0(3) ?
    C50 C45 C46 C47 . . . . 0.3(4) ?
    C44 C45 C46 C47 . . . . -178.2(2) ?
    C45 C46 C47 C48 . . . . -0.4(4) ?
    C46 C47 C48 C49 . . . . 0.0(4) ?
    C47 C48 C49 C50 . . . . 0.5(4) ?
    C48 C49 C50 C45 . . . . -0.6(4) ?
    C46 C45 C50 C49 . . . . 0.3(3) ?
    C44 C45 C50 C49 . . . . 178.8(2) ?
loop_
    _geom_hbond_atom_site_label_D
    _geom_hbond_atom_site_label_H
    _geom_hbond_atom_site_label_A
    _geom_hbond_site_symmetry_A
    _geom_hbond_distance_DH
    _geom_hbond_distance_HA
    _geom_hbond_distance_DA
    _geom_hbond_angle_DHA
    _geom_hbond_publ_flag
    N1 H1 S4 . 0.88 2.47 3.330(2) 164 yes
    N4 H4 S2 . 0.88 2.50 3.368(2) 170 yes
