# Supplementary material for: Benzyl N′-(4,6-dimeth­oxy-2-methyl-3-phenyl-1H-indol-7-ylmethyl­ene)hydrazinecarbodithio­ate
Source: Acta Crystallogr Sect E Struct Rep Online. 2008 Nov 26;64(Pt 12):o2442. doi: 10.1107/S1600536808038592 (PMC2959810; doi:10.1107/S1600536808038592)
Supplement: Supplementary file 2 [file e-64-o2442-Isup2.hkl]

# 
# h,k,l, Fc-squared, Fo-squared, sigma(Fo-squared) and status flag 
# 
data_I
_shelx_title '  P-1' 
_shelx_refln_list_code          4 
_shelx_F_calc_maximum      350.65 
_exptl_crystal_F_000      1000.00 
_reflns_d_resolution_high  0.7697 
 
loop_ 
 _symmetry_equiv_pos_as_xyz 
 'x, y, z' 
 '-x, -y, -z' 
 
_cell_length_a    10.0913 
_cell_length_b    12.8541 
_cell_length_c    18.9232 
_cell_angle_alpha  90.461 
_cell_angle_beta  103.960 
_cell_angle_gamma  93.944 
 
_shelx_F_squared_multiplier     1.000 
 
loop_ 
 _refln_index_h 
 _refln_index_k 
 _refln_index_l 
 _refln_F_squared_calc 
 _refln_F_squared_meas 
 _refln_F_squared_sigma 
 _refln_observed_status 
   1   0   0        5.34        1.43      1.60 o 
   2   0   0    12260.04    13730.76    195.25 o 
   3   0   0      714.74      839.34     27.05 o 
   4   0   0     2259.96     2242.63     56.72 o 
   5   0   0       57.28       49.35      8.18 o 
   6   0   0      346.15      390.44     26.60 o 
   7   0   0      664.52      663.98     23.29 o 
   8   0   0      524.92      584.55     36.37 o 
   9   0   0      724.18      647.75     41.64 o 
  10   0   0       12.97       17.49     24.78 o 
  11   0   0      122.01      109.46     25.03 o 
  12   0   0      194.44      264.15     36.02 o 
 -12   1   0      374.75      362.92     39.80 o 
 -11   1   0      169.64      133.04     26.47 o 
 -10   1   0      132.07      152.64     51.63 o 
  -9   1   0        1.82       -6.02     12.78 o 
  -8   1   0      127.57      128.68     20.86 o 
  -7   1   0      825.54      831.88     27.69 o 
  -6   1   0      396.87      366.90     19.73 o 
  -5   1   0     1065.35     1104.06     37.95 o 
  -4   1   0     2865.57     2868.11     67.00 o 
  -3   1   0      103.89       85.04      6.24 o 
  -2   1   0      100.07      115.68      5.70 o 
  -1   1   0      383.50      370.90      8.09 o 
   1   1   0      304.76      286.55     11.55 o 
   2   1   0     2630.58     2720.77     58.16 o 
   3   1   0       92.52      132.55      7.25 o 
   4   1   0     1368.21     1253.11     26.53 o 
   5   1   0     1237.63     1320.04     40.64 o 
   6   1   0     4972.49     4977.57     85.77 o 
   7   1   0     1708.48     1688.79     58.78 o 
   8   1   0        0.23      -14.13      9.42 o 
   9   1   0        3.69      -16.87     11.25 o 
  10   1   0       23.14       13.56     16.35 o 
  11   1   0        0.19       21.70     28.28 o 
  12   1   0       17.19       24.53     36.52 o 
 -12   2   0       10.83       -2.58     17.61 o 
 -11   2   0      262.62      264.95     32.69 o 
 -10   2   0       20.91       10.47     14.90 o 
  -9   2   0      247.82      252.98     31.20 o 
  -8   2   0       31.55       29.43      9.76 o 
  -7   2   0       15.90       14.48      8.03 o 
  -6   2   0     1958.88     2136.73     61.06 o 
  -5   2   0      422.92      446.28     22.70 o 
  -4   2   0       20.18       38.66      6.90 o 
  -3   2   0     3392.01     3367.51     49.54 o 
  -2   2   0     2222.60     2388.21     34.72 o 
  -1   2   0       40.16       45.40      4.11 o 
   0   2   0     1239.55     1330.62     22.80 o 
   1   2   0      796.22      730.53     15.77 o 
   2   2   0    29932.18    31882.41    390.12 o 
   3   2   0      473.48      432.77     20.46 o 
   4   2   0    10961.92    11838.93    226.16 o 
   5   2   0      265.84      277.79     21.28 o 
   6   2   0      786.05      919.49     39.73 o 
   7   2   0      282.22      272.52     25.40 o 
   8   2   0      533.03      561.98     37.19 o 
   9   2   0     1459.45     1400.52     61.03 o 
  10   2   0        1.79       -2.23     14.58 o 
  11   2   0      228.21      214.36     33.12 o 
  12   2   0       32.04       43.84     23.76 o 
 -12   3   0      123.29      140.03     28.96 o 
 -11   3   0      755.27      723.23     47.47 o 
 -10   3   0       12.73       13.35     14.76 o 
  -9   3   0       70.27      111.22     20.68 o 
  -8   3   0      292.44      290.38     19.70 o 
  -7   3   0        0.04       -5.96      8.82 o 
  -6   3   0        7.68        3.71      6.81 o 
  -5   3   0      161.71      157.86     16.54 o 
  -4   3   0     5196.23     5237.81     75.25 o 
  -3   3   0      402.98      391.09     12.29 o 
  -2   3   0      332.86      378.12     13.03 o 
  -1   3   0        0.02        6.67      4.05 o 
   0   3   0     1115.76     1082.47     21.71 o 
   1   3   0     3713.38     3939.39     75.14 o 
   2   3   0       87.13      117.86     11.10 o 
   3   3   0      238.42      236.84     23.48 o 
   4   3   0      523.22      793.43     48.71 o 
   5   3   0      982.77     1083.13     49.23 o 
   6   3   0       92.45       86.51     15.82 o 
   7   3   0      929.21      827.86     41.43 o 
   8   3   0     1266.88     1341.08     57.11 o 
   9   3   0     1046.25     1075.55     53.96 o 
  10   3   0       87.62       79.56     21.80 o 
  11   3   0        3.68       -5.41     16.99 o 
  12   3   0        0.41       -5.94     18.70 o 
 -12   4   0        5.01       17.03     16.64 o 
 -11   4   0       18.87       17.72     17.17 o 
 -10   4   0     1627.31     1530.92     63.11 o 
  -9   4   0      150.56      146.19     17.27 o 
  -8   4   0      857.93      858.23     32.20 o 
  -7   4   0       21.61       14.13      8.73 o 
  -6   4   0     3999.28     4439.84     71.05 o 
  -5   4   0       68.88       82.45      8.56 o 
  -4   4   0     3296.82     3340.44     52.15 o 
  -3   4   0      194.37      193.06     11.18 o 
  -2   4   0      547.60      489.72     15.78 o 
  -1   4   0     1374.45     1468.96     29.48 o 
   0   4   0      303.85      294.19     11.81 o 
   1   4   0      266.23      246.47     13.07 o 
   2   4   0     9735.03     9846.45    187.08 o 
   3   4   0     3611.87     3853.37     66.53 o 
   4   4   0      230.74      185.48     17.77 o 
   5   4   0      961.59     1029.07     41.01 o 
   6   4   0       51.52       53.09     15.63 o 
   7   4   0       33.66       52.40     25.30 o 
   8   4   0      823.42      683.64    124.79 o 
   9   4   0       12.95        0.27     14.12 o 
  10   4   0       18.91       42.23     19.88 o 
  11   4   0      362.05      369.55     40.49 o 
  12   4   0       40.40        6.87     19.95 o 
 -12   5   0       82.19       52.39     23.09 o 
 -11   5   0        1.01       -1.78     13.08 o 
 -10   5   0     1315.60     1332.82     46.82 o 
  -9   5   0       89.35       87.88     15.18 o 
  -8   5   0      207.00      197.92     15.44 o 
  -7   5   0      541.80      609.87     25.91 o 
  -6   5   0     2380.99     2430.99     67.39 o 
  -5   5   0      301.95      301.93     20.19 o 
  -4   5   0      735.04      701.11     38.76 o 
  -3   5   0      161.20      181.98     11.66 o 
  -2   5   0     3321.37     2945.40     52.81 o 
  -1   5   0      272.30      274.73     14.54 o 
   0   5   0     4872.49     4944.87     80.18 o 
   1   5   0      182.23      203.96     11.11 o 
   2   5   0        2.39        2.81      7.05 o 
   3   5   0      120.28      148.22     13.01 o 
   4   5   0      139.32      137.51      9.10 o 
   5   5   0        0.25        5.15      9.60 o 
   6   5   0      343.61      272.29     44.04 o 
   7   5   0      719.64      679.70     43.91 o 
   8   5   0      167.32      158.59     28.67 o 
   9   5   0      396.18      397.93     37.18 o 
  10   5   0      228.43      278.99     35.22 o 
  11   5   0      291.67      289.26     38.99 o 
 -12   6   0      233.04      261.13     47.35 o 
 -11   6   0       38.25       15.70     23.35 o 
 -10   6   0       28.10       28.75     18.02 o 
  -9   6   0       23.80       29.05     10.75 o 
  -8   6   0     2164.75     2235.14     82.63 o 
  -7   6   0       91.19       81.69     12.99 o 
  -6   6   0     5648.78     5523.90     98.70 o 
  -5   6   0       60.07       41.01     11.10 o 
  -4   6   0     3031.76     3029.87     71.25 o 
  -3   6   0      118.96      135.12     11.15 o 
  -2   6   0       15.39        5.00      6.77 o 
  -1   6   0       34.77       29.67      6.98 o 
   0   6   0      249.78      314.66     14.46 o 
   1   6   0       24.81       35.10     11.42 o 
   2   6   0      815.04      874.50    112.08 o 
   3   6   0     1348.59     1476.78     45.29 o 
   4   6   0      879.80      798.75     24.33 o 
   5   6   0      216.96      225.24     22.79 o 
   6   6   0      538.02      495.99     33.63 o 
   7   6   0      546.09      535.33     53.57 o 
   8   6   0      198.87      192.16     36.78 o 
   9   6   0       36.06       14.61     15.52 o 
  10   6   0        9.52        6.53     24.78 o 
  11   6   0       43.88       59.37     24.56 o 
 -11   7   0        0.24       -0.78     24.00 o 
 -10   7   0        5.35      -16.53     13.62 o 
  -9   7   0       22.40       27.18     10.91 o 
  -8   7   0      323.30      368.74     23.92 o 
  -7   7   0       68.26       68.27     12.95 o 
  -6   7   0     1960.95     1982.43     59.66 o 
  -5   7   0       76.23       72.83     13.37 o 
  -4   7   0      457.83      374.07     22.25 o 
  -3   7   0      285.13      289.96     15.93 o 
  -2   7   0     9597.27    10102.31    153.42 o 
  -1   7   0      538.95      525.85     19.62 o 
   0   7   0     4391.06     4266.49     75.64 o 
   1   7   0       80.98       56.75     20.04 o 
   2   7   0      178.55      192.51     25.04 o 
   3   7   0      451.16      515.02     20.74 o 
   4   7   0      607.50      622.34     22.92 o 
   5   7   0      173.65      159.17     21.64 o 
   6   7   0      564.87      485.37     34.32 o 
   7   7   0        3.28        5.99     12.70 o 
   8   7   0      132.97       81.61     27.24 o 
   9   7   0       29.70       24.08     23.87 o 
  10   7   0        6.18      -11.14     16.15 o 
  11   7   0      438.23      553.45     50.61 o 
 -11   8   0       15.69        2.21     25.17 o 
 -10   8   0      271.55      237.85     29.80 o 
  -9   8   0       13.69       16.89     12.53 o 
  -8   8   0      435.62      464.85     39.11 o 
  -7   8   0       55.06       56.93     13.39 o 
  -6   8   0     1903.72     1989.92     61.17 o 
  -5   8   0        2.23        4.41      9.47 o 
  -4   8   0      676.76      664.78     30.11 o 
  -3   8   0      102.58      116.39     14.59 o 
  -2   8   0     1781.12     1979.84     79.58 o 
  -1   8   0      239.34      263.59     18.71 o 
   0   8   0      579.30      624.03     28.60 o 
   1   8   0      228.77      240.17     19.35 o 
   2   8   0      982.28      818.81     43.00 o 
   3   8   0      557.76      572.72     27.70 o 
   4   8   0        9.03        1.00      7.92 o 
   5   8   0      123.50      138.08     22.77 o 
   6   8   0      707.64      716.83     41.89 o 
   7   8   0        4.79       -5.81     18.29 o 
   8   8   0      204.75      211.70     30.74 o 
   9   8   0       30.65       23.64     19.47 o 
  10   8   0        3.87        8.85     20.09 o 
 -11   9   0       61.43       99.76     32.95 o 
 -10   9   0      487.81      536.71     40.28 o 
  -9   9   0      134.10      139.65     19.91 o 
  -8   9   0      488.24      614.80     41.85 o 
  -7   9   0       53.45       29.56     13.68 o 
  -6   9   0     3474.60     3726.87    112.34 o 
  -5   9   0        9.05       10.86     10.53 o 
  -4   9   0      957.22      949.58     37.88 o 
  -3   9   0       20.19       32.70     14.92 o 
  -2   9   0      635.30      656.87     40.28 o 
  -1   9   0       23.86       22.65      9.39 o 
   0   9   0      408.64      465.98     26.20 o 
   1   9   0        0.80        6.09      8.69 o 
   2   9   0     3813.06     3707.34     93.63 o 
   3   9   0     2851.07     2797.03     61.96 o 
   4   9   0        0.12      -11.93     13.36 o 
   5   9   0      138.69      187.26     24.92 o 
   6   9   0        0.95      -17.26     11.51 o 
   7   9   0        2.68       -3.60     14.54 o 
   8   9   0       51.71       36.64     20.40 o 
   9   9   0      311.35      370.48     41.59 o 
  10   9   0       64.70       73.25     26.49 o 
 -10  10   0      309.62      395.86     34.50 o 
  -9  10   0       22.38       21.53     14.92 o 
  -8  10   0        5.16        5.63     11.42 o 
  -7  10   0        6.21       -8.32     12.11 o 
  -6  10   0     1586.52     1558.96     55.52 o 
  -5  10   0       64.90       67.68     15.68 o 
  -4  10   0     3216.70     3156.22     81.98 o 
  -3  10   0       28.43       25.21     16.73 o 
  -2  10   0       16.92       24.83     15.44 o 
  -1  10   0      104.03       89.18     14.80 o 
   0  10   0     1341.28     1315.95     46.92 o 
   1  10   0        4.34       17.25     11.14 o 
   2  10   0      186.20      170.43     16.34 o 
   3  10   0      193.90      202.99     17.88 o 
   4  10   0      662.55      659.76     54.74 o 
   5  10   0        0.11      -10.90     17.38 o 
   6  10   0      103.85      129.65     24.44 o 
   7  10   0      798.73      626.58     45.52 o 
   8  10   0       11.08       16.44     22.51 o 
   9  10   0      390.99      463.34     69.53 o 
 -10  11   0      318.49      312.24     56.17 o 
  -9  11   0        1.00       -9.70     13.77 o 
  -8  11   0       40.09       19.29     13.74 o 
  -7  11   0       75.11       49.43     18.42 o 
  -6  11   0       14.11        2.46     19.20 o 
  -5  11   0        1.54      -10.36     10.66 o 
  -4  11   0       14.12       -4.44     10.47 o 
  -3  11   0       24.30        8.13     18.36 o 
  -2  11   0      438.53      425.55     28.21 o 
  -1  11   0       23.82       28.25     12.31 o 
   0  11   0     1747.70     1684.45     56.93 o 
   1  11   0      842.51      794.31     39.39 o 
   2  11   0     1923.05     1928.14     52.41 o 
   3  11   0       84.38       70.70     14.31 o 
   4  11   0       15.63       15.12     14.06 o 
   5  11   0       51.64       42.03     23.87 o 
   6  11   0      261.66      239.72     42.16 o 
   7  11   0      150.66      109.74     34.51 o 
   8  11   0       86.31      105.95     58.63 o 
  -9  12   0       51.00       38.14     34.25 o 
  -8  12   0      413.50      412.38     60.58 o 
  -7  12   0      110.32      108.83     18.67 o 
  -6  12   0       51.58       65.29     23.03 o 
  -5  12   0       35.75       43.26     16.54 o 
  -4  12   0      312.32      348.02     28.39 o 
  -3  12   0        3.85      -15.47     10.32 o 
  -2  12   0     1549.82     1450.15     78.48 o 
  -1  12   0      511.49      561.39     48.26 o 
   0  12   0      178.36      166.83     21.55 o 
   1  12   0        3.52       12.59     10.92 o 
   2  12   0     1604.05     1609.42     74.18 o 
   3  12   0      152.51      172.57     25.13 o 
   4  12   0        6.60       13.41     14.76 o 
   5  12   0        2.24       10.90     14.69 o 
   6  12   0       72.31       39.18     25.56 o 
   7  12   0        1.17       37.88     28.80 o 
   8  12   0        3.11       27.24     28.54 o 
  -8  13   0     1819.85     2021.31    124.01 o 
  -7  13   0       21.10       51.89     30.35 o 
  -6  13   0      507.31      534.08     32.25 o 
  -5  13   0        0.44       -4.07     18.23 o 
  -4  13   0        0.37        2.63     13.30 o 
  -3  13   0      207.55      170.84     35.15 o 
  -2  13   0        0.10       -8.17     16.86 o 
  -1  13   0       25.67       22.44     20.24 o 
   0  13   0      291.79      257.92     28.57 o 
   1  13   0      746.67      695.77     33.59 o 
   2  13   0       67.62       60.07     14.76 o 
   3  13   0       55.54       31.56     16.77 o 
   4  13   0      585.97      642.63     44.45 o 
   5  13   0      901.49      959.72    102.16 o 
   6  13   0      185.04      230.16     33.10 o 
   7  13   0        4.06      -12.60     17.24 o 
  -7  14   0        6.59       13.23     30.35 o 
  -6  14   0      109.09      107.93     39.05 o 
  -5  14   0       69.20       71.61     35.41 o 
  -4  14   0       41.14       29.20     14.49 o 
  -3  14   0        1.54      -16.90     14.42 o 
  -2  14   0      311.13      318.22     47.61 o 
  -1  14   0        3.55       -0.59     13.80 o 
   0  14   0      904.43      939.34     49.48 o 
   1  14   0       86.37      106.63     23.02 o 
   2  14   0      173.53      146.33     37.49 o 
   3  14   0       85.78       82.13     23.20 o 
   4  14   0       13.32       -4.95     17.02 o 
   5  14   0       70.21       52.78     21.71 o 
   6  14   0        2.23        2.49     18.67 o 
  -6  15   0      265.29      369.45     63.04 o 
  -5  15   0        7.59        1.04     25.68 o 
  -4  15   0      582.95      613.19     71.09 o 
  -3  15   0        0.14       -7.13     15.83 o 
  -2  15   0      188.91      213.78     30.61 o 
  -1  15   0        3.98       36.53     19.34 o 
   0  15   0       15.28        6.40     16.60 o 
   1  15   0      118.07       77.03     22.46 o 
   2  15   0       31.46       23.35     28.15 o 
   3  15   0      102.47      133.48     41.51 o 
   4  15   0       18.79       21.92     29.45 o 
  -4  16   0       35.06       17.38     33.21 o 
  -3  16   0       49.21       37.88     31.65 o 
  -2  16   0       43.56       78.35     37.75 o 
  -1  16   0       19.26       54.87     34.12 o 
   0  16   0      640.04      779.90     51.89 o 
   1  16   0      807.31      924.52     79.13 o 
   2  16   0      301.42      376.45     56.43 o 
  -2 -16   1      619.22      808.16     74.98 o 
  -1 -16   1      360.52      370.28     38.48 o 
   0 -16   1      458.45      445.85     59.02 o 
   1 -16   1      193.24      145.68     41.51 o 
   2 -16   1       17.82        7.65     26.46 o 
   3 -16   1        0.19      -18.29     23.22 o 
   4 -16   1      755.59      769.38     81.46 o 
  -4 -15   1       11.00       15.26     28.28 o 
  -3 -15   1       43.88       25.30     28.15 o 
  -2 -15   1      159.02      244.26     45.27 o 
  -1 -15   1       26.75       31.02     18.41 o 
   0 -15   1        0.66       -8.83     15.62 o 
   1 -15   1        1.02       -6.33     21.92 o 
   2 -15   1       47.53       35.28     27.11 o 
   3 -15   1       81.76       52.02     31.26 o 
   4 -15   1       45.05       29.71     29.32 o 
   5 -15   1        5.39       19.59     28.41 o 
   6 -15   1      957.04     1130.52     98.98 o 
  -6 -14   1        1.40        1.34     18.37 o 
  -5 -14   1       22.24       22.25     19.61 o 
  -4 -14   1       42.71       52.29     21.27 o 
  -3 -14   1        0.15      -19.98     13.35 o 
  -2 -14   1       29.02       25.79     13.39 o 
  -1 -14   1      258.60      209.14     27.85 o 
   0 -14   1     1575.88     1753.65    124.86 o 
   1 -14   1       82.79       51.83     18.65 o 
   2 -14   1      975.72     1006.80     51.58 o 
   3 -14   1      156.97      179.01     56.69 o 
   4 -14   1       94.09      112.99     38.27 o 
   5 -14   1        0.06        9.08     26.20 o 
   6 -14   1       72.83       88.86     39.44 o 
   7 -14   1       70.27      123.88     43.85 o 
  -7 -13   1      205.03      217.92     52.93 o 
  -6 -13   1       93.83      112.04     26.23 o 
  -5 -13   1       27.87       19.87     19.07 o 
  -4 -13   1      551.31      680.94     45.21 o 
  -3 -13   1       13.41        3.42     13.65 o 
  -2 -13   1      103.29       93.58     25.45 o 
  -1 -13   1      446.80      464.79     28.40 o 
   0 -13   1      470.17      477.24     28.46 o 
   1 -13   1      126.54      140.40     23.43 o 
   2 -13   1      115.53      108.69     21.51 o 
   3 -13   1      158.44      149.19     24.38 o 
   4 -13   1       35.30        0.92     11.26 o 
   5 -13   1        0.63       -0.45     15.13 o 
   6 -13   1     1244.11     1339.76     94.57 o 
   7 -13   1       35.78       40.99     32.43 o 
   8 -13   1       83.60      154.11     46.57 o 
  -8 -12   1        4.81      -14.53     26.07 o 
  -7 -12   1      230.49      204.57     44.75 o 
  -6 -12   1        7.89       36.45     24.13 o 
  -5 -12   1      200.09      206.78     29.71 o 
  -4 -12   1       85.85       61.92     19.81 o 
  -3 -12   1        0.01       -2.87     10.58 o 
  -2 -12   1     2763.83     2830.60     68.89 o 
  -1 -12   1     1175.77     1191.19     41.23 o 
   0 -12   1       21.57        8.12     12.33 o 
   1 -12   1      133.08      128.65     22.45 o 
   2 -12   1     2808.79     2925.41    134.15 o 
   3 -12   1      328.00      356.77     33.21 o 
   4 -12   1      228.41      278.76     22.74 o 
   5 -12   1       52.30       38.96     13.23 o 
   6 -12   1       32.79       16.75     12.07 o 
   7 -12   1      211.60      186.54     44.23 o 
   8 -12   1       33.70       50.07     35.93 o 
   9 -12   1      111.36       87.56     40.47 o 
  -9 -11   1      452.86      462.71     64.34 o 
  -8 -11   1      385.92      473.48     60.58 o 
  -7 -11   1      323.11      250.10     45.40 o 
  -6 -11   1       13.22       20.24     21.92 o 
  -5 -11   1      202.12      243.62     41.25 o 
  -4 -11   1      252.20      208.06     56.95 o 
  -3 -11   1      427.91      417.23     24.93 o 
  -2 -11   1     3596.94     3655.98    101.40 o 
  -1 -11   1      810.78      899.96     34.10 o 
   0 -11   1       67.22       74.06     13.10 o 
   1 -11   1      107.51      107.49     17.05 o 
   2 -11   1      240.82      159.82     27.76 o 
   3 -11   1       17.19       14.22     11.09 o 
   4 -11   1      516.01      573.35     32.47 o 
   5 -11   1        0.22       11.20     10.28 o 
   6 -11   1      590.09      547.10     29.55 o 
   7 -11   1       31.96       30.67     13.59 o 
   8 -11   1       22.58       25.36     19.87 o 
   9 -11   1       74.40       46.70     32.43 o 
  10 -11   1      319.96      461.03     62.78 o 
  -9 -10   1      935.82      918.69     61.09 o 
  -8 -10   1      767.35      825.35     54.47 o 
  -7 -10   1     1378.80     1360.07     63.88 o 
  -6 -10   1       17.14       27.63     22.18 o 
  -5 -10   1       38.38       38.92     22.70 o 
  -4 -10   1     1261.95     1184.09     72.00 o 
  -3 -10   1        5.35       -8.29     11.07 o 
  -2 -10   1     2607.80     2546.48     60.15 o 
  -1 -10   1       28.43       37.53     10.21 o 
   0 -10   1      303.21      290.72     23.01 o 
   1 -10   1        7.12        9.41      9.79 o 
   2 -10   1      412.82      466.21     72.25 o 
   3 -10   1      224.27      238.71     20.54 o 
   4 -10   1      721.78      849.88     36.87 o 
   5 -10   1       36.46       36.87     12.57 o 
   6 -10   1        8.91       -0.06      9.88 o 
   7 -10   1       47.13       66.27     20.42 o 
   8 -10   1      451.45      476.35     29.64 o 
   9 -10   1       35.55       48.97     28.27 o 
  10 -10   1      116.09      118.05     38.53 o 
 -10  -9   1       50.34       68.04     25.87 o 
  -9  -9   1      761.78      773.38     54.27 o 
  -8  -9   1      297.95      302.11     53.25 o 
  -7  -9   1      222.70      218.55     34.57 o 
  -6  -9   1        1.35      -16.18     10.79 o 
  -5  -9   1      232.89      231.68     37.10 o 
  -4  -9   1      360.08      387.97     30.42 o 
  -3  -9   1      470.73      497.34     28.33 o 
  -2  -9   1     2195.08     2149.93     51.81 o 
  -1  -9   1     1590.83     1538.97     41.54 o 
   0  -9   1      594.25      578.12     23.62 o 
   1  -9   1      113.78      122.54     34.57 o 
   2  -9   1       78.82       42.01      9.17 o 
   3  -9   1        0.35       -2.44      6.96 o 
   4  -9   1      126.99      132.14     18.36 o 
   5  -9   1       25.27       24.03     11.63 o 
   6  -9   1     2237.84     2364.94     68.83 o 
   7  -9   1      181.02      183.49     19.36 o 
   8  -9   1      345.68      302.35     24.04 o 
   9  -9   1       26.47       40.42     14.29 o 
  10  -9   1      900.73      946.12     50.88 o 
 -10  -8   1        7.54        4.93     20.17 o 
  -9  -8   1      402.15      422.45     41.54 o 
  -8  -8   1      841.09      841.81     51.67 o 
  -7  -8   1      537.05      573.86     40.96 o 
  -6  -8   1     1448.85     1362.30     57.82 o 
  -5  -8   1       12.13       18.60     13.30 o 
  -4  -8   1      176.61      139.96     15.68 o 
  -3  -8   1       33.60       27.83     10.33 o 
  -2  -8   1     4803.86     4753.69     87.55 o 
  -1  -8   1       19.58       37.06      8.61 o 
   0  -8   1      131.15      139.46     12.38 o 
   1  -8   1      114.42      127.33     21.79 o 
   2  -8   1     3103.04     3288.08     63.06 o 
   3  -8   1      278.17      271.95     16.32 o 
   4  -8   1     1546.59     1397.99     39.38 o 
   5  -8   1        0.05        0.08      8.44 o 
   6  -8   1     2904.18     2981.04     78.50 o 
   7  -8   1       11.09       15.38      8.75 o 
   8  -8   1        5.06        9.22     12.51 o 
   9  -8   1       50.34       61.95     18.25 o 
  10  -8   1        0.26       -0.67     22.83 o 
  11  -8   1       37.46       36.58     26.85 o 
 -11  -7   1      104.35       95.86     31.46 o 
 -10  -7   1       19.04       -2.92     17.16 o 
  -9  -7   1        0.08       17.71     27.31 o 
  -8  -7   1      732.36      584.32     42.61 o 
  -7  -7   1      247.61      279.38     39.82 o 
  -6  -7   1      433.92      383.80     31.75 o 
  -5  -7   1       66.09       62.14     16.18 o 
  -4  -7   1      296.42      281.23     20.33 o 
  -3  -7   1      657.16      690.60     46.05 o 
  -2  -7   1       52.83       84.56      9.68 o 
  -1  -7   1      257.59      270.07     18.83 o 
   0  -7   1     2410.27     2110.40     45.16 o 
   1  -7   1       23.80       31.79      6.87 o 
   2  -7   1       17.09       38.81     11.68 o 
   3  -7   1       82.57       77.30     12.69 o 
   4  -7   1       13.50       19.60      7.52 o 
   5  -7   1        9.60        9.98      7.64 o 
   6  -7   1      495.85      527.82     64.80 o 
   7  -7   1       10.24       -9.43      7.19 o 
   8  -7   1       14.25        4.94      8.65 o 
   9  -7   1       38.84       55.49     19.61 o 
  10  -7   1      264.24      283.57     67.36 o 
  11  -7   1        2.20       -5.97     22.96 o 
 -11  -6   1       42.17       59.24     23.67 o 
 -10  -6   1      116.09       96.01     25.65 o 
  -9  -6   1      180.33      138.68     26.63 o 
  -8  -6   1        6.07        3.96     14.03 o 
  -7  -6   1      779.36      663.74    120.06 o 
  -6  -6   1      743.43      663.13     77.51 o 
  -5  -6   1      313.54      297.09     25.38 o 
  -4  -6   1     1373.33     1335.68     42.00 o 
  -3  -6   1      442.57      484.83     18.88 o 
  -2  -6   1     1187.51     1222.13     41.54 o 
  -1  -6   1      112.63      111.80      9.79 o 
   0  -6   1     4535.25     4797.40     98.58 o 
   1  -6   1       36.32       36.38      9.55 o 
   2  -6   1     1523.70     1727.23     51.58 o 
   3  -6   1       50.06       38.09      7.32 o 
   4  -6   1      213.50      197.39     13.45 o 
   5  -6   1      145.10      131.35     13.38 o 
   6  -6   1     1621.42     1632.45     57.34 o 
   7  -6   1      257.00      251.14     16.40 o 
   8  -6   1      212.68      209.25     19.20 o 
   9  -6   1      205.79      258.50     21.95 o 
  10  -6   1      137.56      152.94     20.43 o 
  11  -6   1      243.73      291.84     41.45 o 
  12  -6   1        0.08       39.82     28.28 o 
 -11  -5   1       13.57       11.44     19.08 o 
 -10  -5   1      287.79      248.17     33.32 o 
  -9  -5   1      145.43      102.27     23.21 o 
  -8  -5   1       78.63       50.49     27.70 o 
  -7  -5   1      291.76      250.80     26.91 o 
  -6  -5   1     2493.94     2219.85     70.51 o 
  -5  -5   1        5.90       -4.39      8.34 o 
  -4  -5   1      303.98      365.73     14.57 o 
  -3  -5   1      454.42      536.71     14.87 o 
  -2  -5   1        8.63        9.83      4.57 o 
  -1  -5   1       51.33       35.90      7.92 o 
   0  -5   1     7471.97     7405.43    138.92 o 
   1  -5   1        8.80       12.06      6.06 o 
   2  -5   1     2193.87     2161.29     41.20 o 
   3  -5   1       18.40       18.70      5.61 o 
   4  -5   1      612.16      697.42     22.62 o 
   5  -5   1      143.16      158.26     12.96 o 
   6  -5   1     2716.55     2686.88     50.06 o 
   7  -5   1       34.12       48.99      8.69 o 
   8  -5   1       43.91       58.47     10.79 o 
   9  -5   1      729.04      736.60     30.74 o 
  10  -5   1       31.46       52.77     15.08 o 
  11  -5   1       16.67       13.74     14.36 o 
  12  -5   1      220.12      267.39     28.87 o 
 -12  -4   1       90.28       85.84     27.18 o 
 -11  -4   1     1083.06     1238.31     65.90 o 
 -10  -4   1      364.09      368.46     37.15 o 
  -9  -4   1        7.69       -1.78     13.37 o 
  -8  -4   1       30.66       16.62     13.85 o 
  -7  -4   1      686.28      661.60     38.21 o 
  -6  -4   1      526.88      526.24     58.37 o 
  -5  -4   1       59.34       69.90     13.95 o 
  -4  -4   1    17506.22    18295.60    270.52 o 
  -3  -4   1      161.97      150.75      8.33 o 
  -2  -4   1      668.39      518.70     13.68 o 
  -1  -4   1      373.39      412.34     43.72 o 
   0  -4   1    16613.07    17007.05    294.76 o 
   1  -4   1     1023.48     1070.90     23.18 o 
   2  -4   1      375.61      390.33     14.74 o 
   3  -4   1      286.93      277.14     12.70 o 
   4  -4   1        2.32       10.03      5.26 o 
   5  -4   1       44.82       38.02      6.81 o 
   6  -4   1      215.87      295.45     17.35 o 
   7  -4   1      309.19      317.58     19.77 o 
   8  -4   1      903.47      877.43     52.47 o 
   9  -4   1      327.33      382.15     32.05 o 
  10  -4   1       21.38       26.68     16.42 o 
  11  -4   1      296.14      298.98     34.61 o 
  12  -4   1        3.47       17.73     19.84 o 
 -12  -3   1       10.44       33.76     21.52 o 
 -11  -3   1       70.18       95.61     25.18 o 
 -10  -3   1      511.58      476.49     48.13 o 
  -9  -3   1       51.25       60.15     19.99 o 
  -8  -3   1     1856.32     1897.90     69.12 o 
  -7  -3   1        1.17       -5.76     20.37 o 
  -6  -3   1       38.54       59.82     14.92 o 
  -5  -3   1      162.66      218.53     19.45 o 
  -4  -3   1     5315.10     5621.64    120.67 o 
  -3  -3   1        1.37        0.59      2.37 o 
  -2  -3   1     1869.90     1973.96     31.12 o 
  -1  -3   1     1995.81     2030.41     35.42 o 
   0  -3   1     9638.57     9975.92    175.25 o 
   1  -3   1        0.07        0.46      5.64 o 
   2  -3   1    22567.65    23398.67    319.67 o 
   3  -3   1       30.30       29.16      4.89 o 
   4  -3   1     3024.83     3310.66     60.16 o 
   5  -3   1       79.45       88.27      8.78 o 
   6  -3   1      379.24      485.74     46.09 o 
   7  -3   1       42.65       39.12      9.81 o 
   8  -3   1      739.18      715.29     29.81 o 
   9  -3   1       39.35       70.23     18.32 o 
  10  -3   1       76.04       78.24     34.25 o 
  11  -3   1      117.79      110.85     28.02 o 
  12  -3   1        7.09        0.28     17.97 o 
 -12  -2   1        0.06       -7.81     19.04 o 
 -11  -2   1       96.22      114.15     25.44 o 
 -10  -2   1      138.97      135.89     26.60 o 
  -9  -2   1       65.68       60.02     19.20 o 
  -8  -2   1      440.31      383.53     31.85 o 
  -7  -2   1     1135.78     1135.86     59.22 o 
  -6  -2   1        0.01        0.84      8.89 o 
  -5  -2   1       38.73       24.39      9.88 o 
  -4  -2   1      139.99       97.58     12.74 o 
  -3  -2   1     2032.12     2147.29     53.62 o 
  -2  -2   1     1173.40     1064.22     17.71 o 
  -1  -2   1     1370.88     1341.85     21.08 o 
   0  -2   1     1125.94     1110.16     23.24 o 
   1  -2   1        0.01        1.85      2.59 o 
   2  -2   1      505.15      558.64     14.95 o 
   3  -2   1      587.19      583.63     17.10 o 
   4  -2   1     1224.36     1292.80     30.39 o 
   5  -2   1      592.56      675.10     18.86 o 
   6  -2   1      171.22      191.24     14.11 o 
   7  -2   1      154.18      156.93     14.18 o 
   8  -2   1      118.64      109.57     13.88 o 
   9  -2   1     2697.93     2593.96     83.97 o 
  10  -2   1      106.25       89.54     36.19 o 
  11  -2   1      293.06      320.17     35.66 o 
  12  -2   1        8.16       16.93     19.53 o 
 -12  -1   1        2.18       30.71     20.38 o 
 -11  -1   1      487.06      511.81     43.88 o 
 -10  -1   1        9.21       27.15     16.21 o 
  -9  -1   1       13.46       10.07     14.63 o 
  -8  -1   1      286.30      241.99     33.73 o 
  -7  -1   1       95.33       84.90     16.88 o 
  -6  -1   1      792.90      743.30     22.41 o 
  -5  -1   1       25.55        5.89     11.80 o 
  -4  -1   1      718.78      706.21     27.78 o 
  -3  -1   1     2467.70     2535.01     63.11 o 
  -2  -1   1     5096.45     5181.97     67.13 o 
  -1  -1   1      171.83      170.12      4.30 o 
   0  -1   1    16086.94    15808.52    224.54 o 
   1  -1   1      127.00      102.20      4.21 o 
   2  -1   1     2216.70     2091.99     35.63 o 
   3  -1   1      466.17      434.36     12.00 o 
   4  -1   1     9406.43     9420.62    123.15 o 
   5  -1   1       51.04       73.29      7.22 o 
   6  -1   1     2373.51     2430.42     51.93 o 
   7  -1   1      170.90      181.89     14.49 o 
   8  -1   1        0.98        1.86     11.75 o 
   9  -1   1     1378.41     1392.29     61.29 o 
  10  -1   1        9.10       24.86     16.21 o 
  11  -1   1       52.51       44.98     19.87 o 
  12  -1   1        1.98       -4.02     17.99 o 
 -12   0   1      115.26      129.00     28.41 o 
 -11   0   1      714.86      655.29     72.38 o 
 -10   0   1      958.76     1063.64    100.14 o 
  -9   0   1      153.82      160.70     23.86 o 
  -8   0   1     2816.50     2763.15     82.54 o 
  -7   0   1      906.92      980.62     31.23 o 
  -6   0   1      227.20      169.06     18.02 o 
  -5   0   1        0.06       -9.13      6.09 o 
  -4   0   1     5653.90     5965.34    121.10 o 
  -3   0   1     6588.82     6452.46    124.47 o 
  -2   0   1      807.16      827.47     18.54 o 
  -1   0   1        3.58       -1.46      1.50 o 
   0   0   1     2952.54       -0.36      0.24 o 
   1   0   1     1751.22     1632.92     25.98 o 
   2   0   1    12053.42    12403.52    153.32 o 
   3   0   1      107.99      143.84      7.06 o 
   4   0   1     4599.20     4740.31     66.22 o 
   5   0   1      866.59      891.95     25.29 o 
   6   0   1     1023.86     1137.34     30.60 o 
   7   0   1      193.68      171.81     19.28 o 
   8   0   1        2.41        5.42     14.59 o 
   9   0   1     2646.95     2578.68     98.59 o 
  10   0   1      506.80      499.59     40.27 o 
  11   0   1      323.10      429.73     40.82 o 
  12   0   1      192.05      177.22     32.78 o 
 -12   1   1      165.45      132.48     28.24 o 
 -11   1   1     1526.52     1631.79     70.27 o 
 -10   1   1      625.12      604.38     41.72 o 
  -9   1   1       78.58       75.78     18.80 o 
  -8   1   1       18.70        7.79     12.26 o 
  -7   1   1      981.65      904.82     39.26 o 
  -6   1   1      598.47      552.22     28.56 o 
  -5   1   1      134.70       94.30     21.47 o 
  -4   1   1     1470.41     1576.77     35.13 o 
  -3   1   1      716.25      648.76     18.37 o 
  -2   1   1    32037.50    33319.10    471.47 o 
  -1   1   1      262.70      224.34      5.61 o 
   0   1   1    12675.84    13434.68    253.44 o 
   1   1   1      677.37      578.72     16.63 o 
   2   1   1    19955.14    21197.09    260.26 o 
   3   1   1       17.51       20.43      2.84 o 
   4   1   1     5158.12     5536.88     74.58 o 
   5   1   1      747.34      722.69     20.00 o 
   6   1   1     3912.29     3955.20     71.52 o 
   7   1   1     1125.30      994.98     44.33 o 
   8   1   1      425.08      435.77     33.39 o 
   9   1   1     3355.31     3372.31    102.17 o 
  10   1   1      180.06      151.81     27.09 o 
  11   1   1        7.11      -18.87     16.02 o 
  12   1   1        3.87        9.61     19.74 o 
 -12   2   1        3.21       14.14     19.52 o 
 -11   2   1      472.90      509.35     47.54 o 
 -10   2   1     1079.53     1123.85     53.58 o 
  -9   2   1       44.58       26.82     15.04 o 
  -8   2   1      222.81      235.21     23.72 o 
  -7   2   1       58.37       64.58     14.57 o 
  -6   2   1     1412.49     1304.78     44.22 o 
  -5   2   1       71.84       70.70      9.20 o 
  -4   2   1     1203.03     1050.86     26.74 o 
  -3   2   1       11.77        5.51      4.41 o 
  -2   2   1     4566.36     5222.23     83.79 o 
  -1   2   1      143.25      186.11      9.01 o 
   0   2   1    12256.96    13290.02    161.98 o 
   1   2   1        2.02        1.47      3.61 o 
   2   2   1      418.67      325.07     19.98 o 
   3   2   1       58.94       63.33      9.90 o 
   4   2   1     1236.12     1126.13     51.30 o 
   5   2   1        9.97        6.35      8.43 o 
   6   2   1      288.73      342.25     26.01 o 
   7   2   1        5.13        2.58     10.75 o 
   8   2   1      238.83      195.40     25.81 o 
   9   2   1       29.48        4.20     14.83 o 
  10   2   1       39.72       66.09     21.12 o 
  11   2   1        0.02      -12.63     16.04 o 
  12   2   1       78.62      118.21     29.40 o 
 -12   3   1       32.39       37.11     20.96 o 
 -11   3   1      113.31       60.93     21.41 o 
 -10   3   1     1244.23     1176.70     54.50 o 
  -9   3   1       11.27       13.97     13.05 o 
  -8   3   1      114.43      117.36     19.16 o 
  -7   3   1       33.25       34.90     11.74 o 
  -6   3   1      115.64      166.58     15.50 o 
  -5   3   1       22.61       40.43      7.73 o 
  -4   3   1     3519.27     3376.78     51.82 o 
  -3   3   1       43.65       47.39      6.13 o 
  -2   3   1       53.51       76.00      8.62 o 
  -1   3   1       94.68      113.47      8.64 o 
   0   3   1    11324.15    12365.60    174.37 o 
   1   3   1     1724.35     2008.47     63.56 o 
   2   3   1     1376.74     1577.09     58.37 o 
   3   3   1       18.98       29.76      8.48 o 
   4   3   1      426.57      515.36     43.00 o 
   5   3   1      324.44      283.13     22.25 o 
   6   3   1     2623.03     2547.28     79.00 o 
   7   3   1        3.97        7.45     11.74 o 
   8   3   1     1544.25     1517.52     61.50 o 
   9   3   1     1657.81     1533.91     78.29 o 
  10   3   1      111.49      112.27     25.23 o 
  11   3   1       32.37        9.57     26.27 o 
  12   3   1       12.69       33.94     21.86 o 
 -12   4   1        6.36       10.57     14.40 o 
 -11   4   1      446.79      459.36     30.90 o 
 -10   4   1       11.52       15.97     14.53 o 
  -9   4   1      250.33      250.72     20.31 o 
  -8   4   1      536.18      548.79     33.05 o 
  -7   4   1      345.48      346.76     17.46 o 
  -6   4   1       18.66       11.56      6.23 o 
  -5   4   1        8.12        7.69      5.18 o 
  -4   4   1     3266.51     3129.51     56.77 o 
  -3   4   1      473.19      487.67     20.45 o 
  -2   4   1     6880.64     7379.25    135.07 o 
  -1   4   1     2883.10     3146.17     64.64 o 
   0   4   1     5103.86     5254.97    101.47 o 
   1   4   1       88.77       85.35     16.22 o 
   2   4   1      111.54       85.74     14.33 o 
   3   4   1     4086.58     4402.85    102.22 o 
   4   4   1      581.90      480.40     25.90 o 
   5   4   1       29.47       47.90     12.96 o 
   6   4   1       57.76       46.88     20.95 o 
   7   4   1     1314.17     1431.53     57.58 o 
   8   4   1       27.71       25.21     18.81 o 
   9   4   1      279.03      281.10     32.55 o 
  10   4   1       26.05       19.47     39.56 o 
  11   4   1      117.40      130.23     29.78 o 
 -12   5   1        0.52      -10.77     23.35 o 
 -11   5   1       23.12       19.32     14.10 o 
 -10   5   1      619.40      640.29     32.92 o 
  -9   5   1      192.48      166.82     18.33 o 
  -8   5   1      850.36      832.49     38.25 o 
  -7   5   1       17.39        6.10      9.92 o 
  -6   5   1       28.24       36.22      7.66 o 
  -5   5   1       11.28       14.58      6.77 o 
  -4   5   1     1362.67     1408.65     41.75 o 
  -3   5   1       17.78       18.69     13.30 o 
  -2   5   1     8366.91     7590.44    140.67 o 
  -1   5   1       79.87       76.44      9.41 o 
   0   5   1      509.85      506.73     20.13 o 
   1   5   1      758.73      829.78     24.27 o 
   2   5   1      303.69      121.68     18.29 o 
   3   5   1     4953.50     5628.37    121.40 o 
   4   5   1      232.11      257.47     16.53 o 
   5   5   1     2170.15     2218.07    100.99 o 
   6   5   1        2.73        2.44     10.41 o 
   7   5   1       20.15       -0.27     11.91 o 
   8   5   1       52.32       20.85     17.51 o 
   9   5   1      759.94      791.66     50.12 o 
  10   5   1      470.28      438.37     41.65 o 
  11   5   1      144.31      136.64     31.98 o 
 -12   6   1       66.63      101.18     32.30 o 
 -11   6   1       34.37       20.76     23.61 o 
 -10   6   1       47.41       60.45     15.34 o 
  -9   6   1       14.44       17.73      9.59 o 
  -8   6   1     1183.14     1223.87     40.85 o 
  -7   6   1      142.35      129.72     15.10 o 
  -6   6   1      262.05      267.50     17.30 o 
  -5   6   1       52.22       68.50     12.29 o 
  -4   6   1      358.66      388.92     34.57 o 
  -3   6   1      627.97      653.28     26.36 o 
  -2   6   1     1533.15     1337.04     38.59 o 
  -1   6   1       29.83       25.86      7.65 o 
   0   6   1     1231.03     1290.54     37.41 o 
   1   6   1      418.63      445.38     24.52 o 
   2   6   1      131.16      155.02     20.63 o 
   3   6   1     1211.25     1413.67     46.88 o 
   4   6   1      313.16      248.04     16.23 o 
   5   6   1     2859.39     2677.02     92.36 o 
   6   6   1      161.52      180.27     77.12 o 
   7   6   1      649.75      514.86     37.24 o 
   8   6   1       17.24       19.07     15.77 o 
   9   6   1       10.40       -2.86     17.84 o 
  10   6   1        3.49       -3.68     15.98 o 
  11   6   1      182.82      178.84     33.79 o 
 -12   7   1       56.99       47.35     30.48 o 
 -11   7   1       71.44       67.33     28.80 o 
 -10   7   1      171.95      170.63     25.67 o 
  -9   7   1       93.96       62.50     17.98 o 
  -8   7   1     1132.12     1221.25     43.28 o 
  -7   7   1       36.11       37.70     10.59 o 
  -6   7   1      168.13      157.32     17.27 o 
  -5   7   1       64.09       50.09     11.69 o 
  -4   7   1       59.55       60.45     12.52 o 
  -3   7   1      145.07      158.41     15.22 o 
  -2   7   1     2517.73     2438.41     60.46 o 
  -1   7   1       15.14       15.37      5.87 o 
   0   7   1       43.91       67.31     10.94 o 
   1   7   1      812.87      888.67     33.48 o 
   2   7   1      285.91      311.67     28.67 o 
   3   7   1        0.68       -5.01      8.66 o 
   4   7   1       12.78       11.11      7.01 o 
   5   7   1       31.12       41.86     14.66 o 
   6   7   1        2.61        6.54     12.45 o 
   7   7   1     2051.88     1815.20     70.03 o 
   8   7   1       52.96       61.48     20.32 o 
   9   7   1       51.82       51.37     19.66 o 
  10   7   1       84.96       88.60     26.00 o 
 -11   8   1      105.10      112.21     34.38 o 
 -10   8   1       17.68       26.24     14.80 o 
  -9   8   1       57.14       71.20     19.60 o 
  -8   8   1       40.06       31.48     17.64 o 
  -7   8   1       17.74        3.72      8.75 o 
  -6   8   1      490.63      521.11     31.19 o 
  -5   8   1       30.09       23.73     11.28 o 
  -4   8   1       16.25       17.46      9.63 o 
  -3   8   1       58.38       75.86     12.74 o 
  -2   8   1     3754.24     3766.87     85.72 o 
  -1   8   1      595.82      603.05     21.67 o 
   0   8   1      139.59      103.87     13.54 o 
   1   8   1     1133.27     1093.55     63.63 o 
   2   8   1        3.48       -0.68      9.02 o 
   3   8   1      280.73      251.65     35.80 o 
   4   8   1      664.99      672.08     27.85 o 
   5   8   1      260.33      300.64     28.45 o 
   6   8   1      427.33      510.31     64.99 o 
   7   8   1     1655.13     1523.06     75.56 o 
   8   8   1      351.15      422.70     39.18 o 
   9   8   1       45.17       20.59     24.26 o 
  10   8   1        7.84       -3.14     38.07 o 
 -11   9   1        1.94       -4.93     24.26 o 
 -10   9   1      171.29      184.03     25.91 o 
  -9   9   1       28.74       32.31     17.44 o 
  -8   9   1       68.20       52.33     17.51 o 
  -7   9   1        5.87       -5.85     11.68 o 
  -6   9   1     3066.92     3193.26     85.47 o 
  -5   9   1        1.53      -12.39     10.70 o 
  -4   9   1      162.75      197.52     19.94 o 
  -3   9   1      513.35      575.27     51.37 o 
  -2   9   1        0.04        1.17      8.10 o 
  -1   9   1        0.92       -1.33     10.31 o 
   0   9   1        1.88        8.57      8.98 o 
   1   9   1     1394.20     1401.34     48.07 o 
   2   9   1     1037.76     1034.27     72.00 o 
   3   9   1     1245.25     1268.69     85.49 o 
   4   9   1       25.87       38.43     14.98 o 
   5   9   1       14.23       10.84     18.36 o 
   6   9   1       92.55      114.58     22.50 o 
   7   9   1        0.60       -8.82     14.40 o 
   8   9   1       56.10       63.09     21.09 o 
   9   9   1       47.53       71.82     23.98 o 
  10   9   1       14.27        9.06     21.24 o 
 -10  10   1       36.58       62.92     20.70 o 
  -9  10   1       25.51       42.69     15.29 o 
  -8  10   1      665.58      671.67     58.96 o 
  -7  10   1      103.12      114.47     20.75 o 
  -6  10   1      150.30      183.81     22.27 o 
  -5  10   1      246.18      211.90     39.24 o 
  -4  10   1     7207.52     7432.90    155.70 o 
  -3  10   1        9.28       -5.47     13.56 o 
  -2  10   1      757.07      813.59     31.49 o 
  -1  10   1      553.78      513.57     31.00 o 
   0  10   1     2486.22     2359.48     73.94 o 
   1  10   1      125.75      110.77     17.66 o 
   2  10   1     1371.96     1423.38     58.24 o 
   3  10   1        0.53        5.04     11.45 o 
   4  10   1      201.34      197.84     23.89 o 
   5  10   1      106.57      102.10     21.52 o 
   6  10   1      577.43      589.91     41.65 o 
   7  10   1      895.81      835.22     60.39 o 
   8  10   1      429.41      467.08     56.56 o 
   9  10   1      312.17      389.56     43.86 o 
 -10  11   1        0.07       -4.97     15.09 o 
  -9  11   1      103.95       86.55     19.03 o 
  -8  11   1        9.91       -2.54     14.90 o 
  -7  11   1      143.81      169.17     24.40 o 
  -6  11   1      945.12      990.38     45.06 o 
  -5  11   1        3.40       -3.11     11.06 o 
  -4  11   1      410.97      378.20     28.55 o 
  -3  11   1        0.20      -13.92      9.28 o 
  -2  11   1      392.60      332.23     20.17 o 
  -1  11   1      219.19      221.26     21.29 o 
   0  11   1      923.19      913.34     40.72 o 
   1  11   1     2647.59     2762.35     87.89 o 
   2  11   1      362.54      420.45     37.49 o 
   3  11   1      922.04      895.23     34.60 o 
   4  11   1      210.59      243.59     28.26 o 
   5  11   1       23.07        5.72     14.43 o 
   6  11   1       89.04      132.96     33.99 o 
   7  11   1       80.12       99.93     24.73 o 
   8  11   1        3.01       46.36     23.37 o 
  -9  12   1       96.63      136.79     22.73 o 
  -8  12   1       44.67       62.79     20.59 o 
  -7  12   1       14.12       26.33     15.55 o 
  -6  12   1       62.49       25.69     15.38 o 
  -5  12   1        8.25        6.14     12.78 o 
  -4  12   1        1.20       -1.97     11.38 o 
  -3  12   1       84.51       52.73     15.77 o 
  -2  12   1      600.99      570.38     50.85 o 
  -1  12   1      315.92      324.95     41.12 o 
   0  12   1      642.19      633.28     36.31 o 
   1  12   1     2032.80     2234.21     71.81 o 
   2  12   1        2.80       -6.31      9.75 o 
   3  12   1      317.08      331.06     31.22 o 
   4  12   1       74.31       72.72     19.89 o 
   5  12   1       36.39       51.50     20.18 o 
   6  12   1       83.61       71.84     22.92 o 
   7  12   1      109.58      151.77     41.38 o 
   8  12   1       38.21       -7.39     24.65 o 
  -8  13   1      582.15      573.76     71.35 o 
  -7  13   1       28.48       11.04     16.33 o 
  -6  13   1        0.37       18.42     16.93 o 
  -5  13   1      151.31      175.23     32.43 o 
  -4  13   1      717.26      676.66     39.96 o 
  -3  13   1       35.30       72.12     27.50 o 
  -2  13   1      218.09      168.12     35.28 o 
  -1  13   1       10.56       19.46     21.27 o 
   0  13   1      514.56      529.65     53.83 o 
   1  13   1     2542.86     2735.43    124.40 o 
   2  13   1       56.90       43.14     13.53 o 
   3  13   1      476.91      499.02     43.91 o 
   4  13   1      745.62      735.95     57.01 o 
   5  13   1      705.62      658.17     46.31 o 
   6  13   1      181.73      194.64     31.92 o 
   7  13   1        2.04       -2.19     19.49 o 
  -7  14   1       28.20       77.70     37.23 o 
  -6  14   1        0.30        8.26     18.23 o 
  -5  14   1        0.95        1.36     14.74 o 
  -4  14   1       41.42       40.10     23.09 o 
  -3  14   1        3.12        7.78     23.87 o 
  -2  14   1      111.18      152.55     34.51 o 
  -1  14   1      425.71      396.95     49.16 o 
   0  14   1        6.65      -22.18     16.60 o 
   1  14   1      581.50      640.60     54.87 o 
   2  14   1        0.02       -8.95     19.72 o 
   3  14   1      171.15      167.60     43.98 o 
   4  14   1      312.07      342.12     36.14 o 
   5  14   1      306.37      355.30     38.25 o 
  -6  15   1       43.06       70.44     39.05 o 
  -5  15   1      130.47      119.86     45.40 o 
  -4  15   1        8.42       11.78     41.12 o 
  -3  15   1       83.22       52.54     31.78 o 
  -2  15   1        9.96       25.21     18.38 o 
  -1  15   1        0.16       -0.42     16.09 o 
   0  15   1       39.80       44.21     18.64 o 
   1  15   1       43.84       57.38     35.93 o 
   2  15   1        4.47       69.01     31.00 o 
   3  15   1       92.22       88.73     37.10 o 
   4  15   1      177.53      193.28     48.65 o 
  -4  16   1      176.16       95.09     42.55 o 
  -3  16   1       27.01      -15.18     28.41 o 
  -2  16   1       16.85       18.74     19.65 o 
  -1  16   1      383.05      367.40     39.49 o 
   0  16   1      718.83      305.75     50.98 o 
   1  16   1      334.88      394.22     58.12 o 
   2  16   1       61.24       68.88     34.89 o 
  -1 -16   2      106.43      200.55     45.14 o 
   0 -16   2       12.24       18.81     31.00 o 
   1 -16   2       22.09       33.86     31.39 o 
   2 -16   2        0.06      -32.88     21.92 o 
   3 -16   2        0.17        0.00     27.37 o 
   4 -16   2      140.56      217.54     52.80 o 
  -4 -15   2       39.05       26.42     20.77 o 
  -3 -15   2      254.53      331.38     44.95 o 
  -2 -15   2      802.37      838.91     71.87 o 
  -1 -15   2      543.28      580.78     59.74 o 
   0 -15   2        5.45        1.95     23.87 o 
   1 -15   2        7.31       17.25     24.78 o 
   2 -15   2       44.22       34.64     27.50 o 
   3 -15   2       79.36       98.59     39.18 o 
   4 -15   2       39.44       96.64     40.86 o 
   5 -15   2      212.12      164.75     46.70 o 
   6 -15   2      462.30      403.56     64.73 o 
  -6 -14   2      253.37      232.80     35.18 o 
  -5 -14   2       33.24       21.10     20.11 o 
  -4 -14   2       31.79       16.96     17.78 o 
  -3 -14   2        1.42      -10.08     16.99 o 
  -2 -14   2       13.45        9.32     12.44 o 
  -1 -14   2        0.37       16.81     12.92 o 
   0 -14   2      229.10      213.62     27.74 o 
   1 -14   2       51.60       80.68     20.37 o 
   2 -14   2       17.49       19.85     24.65 o 
   3 -14   2      269.33      245.04     46.96 o 
   4 -14   2       42.70       30.61     28.41 o 
   5 -14   2        2.16        6.23     25.04 o 
   6 -14   2      172.17      108.19     38.40 o 
   7 -14   2       22.83       44.75     32.30 o 
  -7 -13   2       93.86       90.93     36.45 o 
  -6 -13   2       29.73       58.80     21.44 o 
  -5 -13   2      761.95      819.66     51.35 o 
  -4 -13   2       15.73       71.61     21.73 o 
  -3 -13   2       70.90       83.81     21.52 o 
  -2 -13   2      286.00      290.94     24.00 o 
  -1 -13   2     1420.14     1487.95     48.67 o 
   0 -13   2      198.35      206.07     20.88 o 
   1 -13   2       22.53       15.14     11.85 o 
   2 -13   2       16.01       28.20     20.63 o 
   3 -13   2       18.57        9.43     15.20 o 
   4 -13   2       35.68       -6.23     22.70 o 
   5 -13   2       17.77       40.73     26.72 o 
   6 -13   2      510.50      520.57     64.99 o 
   7 -13   2        0.01       11.16     27.63 o 
   8 -13   2       44.76       47.48     35.80 o 
  -8 -12   2      135.04      139.45     40.08 o 
  -7 -12   2      266.35      322.49     50.98 o 
  -6 -12   2      881.98      960.97     75.76 o 
  -5 -12   2     1014.17      955.69     51.32 o 
  -4 -12   2       62.07       41.04     26.66 o 
  -3 -12   2       34.14       36.68     12.59 o 
  -2 -12   2       77.89       82.90     15.18 o 
  -1 -12   2      367.68      355.39     23.79 o 
   0 -12   2      104.13       89.21     14.95 o 
   1 -12   2        0.42        4.25      9.68 o 
   2 -12   2     1935.89     1927.96     66.94 o 
   3 -12   2       17.32       13.68     10.22 o 
   4 -12   2      237.68      236.64     22.11 o 
   5 -12   2        7.10       -3.68     13.63 o 
   6 -12   2      115.36      108.71     36.19 o 
   7 -12   2        0.18       14.40     24.78 o 
   8 -12   2      964.75     1103.67     91.19 o 
   9 -12   2       53.39       50.59     36.71 o 
  -9 -11   2       54.18       75.37     35.28 o 
  -8 -11   2       29.94        8.17     25.56 o 
  -7 -11   2      185.10      201.85     42.03 o 
  -6 -11   2      108.91      165.52     38.27 o 
  -5 -11   2      455.15      455.19     51.11 o 
  -4 -11   2       19.14       -6.47     12.62 o 
  -3 -11   2      577.14      580.39     28.77 o 
  -2 -11   2       38.42       30.01     11.70 o 
  -1 -11   2        0.24        1.18      8.72 o 
   0 -11   2     1338.14     1284.19     35.30 o 
   1 -11   2       78.12       63.59     11.00 o 
   2 -11   2      509.51      454.91     25.82 o 
   3 -11   2       45.74       49.17     10.69 o 
   4 -11   2       58.58       69.63     13.12 o 
   5 -11   2       67.71       71.95     14.09 o 
   6 -11   2      202.00      221.99     20.97 o 
   7 -11   2       29.55       52.02     27.76 o 
   8 -11   2     2308.40     2338.74    125.05 o 
   9 -11   2       12.39      -10.64     25.68 o 
  -9 -10   2      124.70       75.24     26.46 o 
  -8 -10   2       81.65       75.24     32.69 o 
  -7 -10   2        1.85        2.59     20.37 o 
  -6 -10   2      115.86      179.53     36.97 o 
  -5 -10   2       12.17       21.53     19.85 o 
  -4 -10   2     1668.84     1759.15     90.55 o 
  -3 -10   2       38.77       34.19     14.79 o 
  -2 -10   2     3019.95     2961.76     66.53 o 
  -1 -10   2     1639.36     1578.91     64.13 o 
   0 -10   2        0.71       21.74      7.79 o 
   1 -10   2        0.04        6.28      8.48 o 
   2 -10   2      144.17       98.51     11.52 o 
   3 -10   2       85.50       95.06     11.56 o 
   4 -10   2      216.80      192.78     15.19 o 
   5 -10   2      165.19      147.81     14.34 o 
   6 -10   2       33.78       36.00     12.03 o 
   7 -10   2        8.24        5.17     10.76 o 
   8 -10   2        4.11        8.41     26.40 o 
   9 -10   2       93.10       43.85     30.61 o 
  10 -10   2      130.84      140.23     40.60 o 
 -10  -9   2       72.29       75.85     26.42 o 
  -9  -9   2      763.07      766.15    121.94 o 
  -8  -9   2      102.37       98.77     23.60 o 
  -7  -9   2       17.37       -1.08     13.74 o 
  -6  -9   2        8.01       14.40     18.03 o 
  -5  -9   2        5.81       12.71     17.12 o 
  -4  -9   2      673.03      813.82     35.95 o 
  -3  -9   2     2891.46     3072.23    100.53 o 
  -2  -9   2     1962.89     1883.59     40.36 o 
  -1  -9   2      113.24       94.38     10.55 o 
   0  -9   2      598.71      518.12     19.75 o 
   1  -9   2      100.27      125.50     17.59 o 
   2  -9   2     1731.38     1665.38     39.68 o 
   3  -9   2        2.80       10.43      6.67 o 
   4  -9   2      253.97      260.75     21.96 o 
   5  -9   2       88.97       69.74     13.14 o 
   6  -9   2     1248.54     1336.37     41.50 o 
   7  -9   2       34.54       31.93     12.01 o 
   8  -9   2        1.97       25.33     12.49 o 
   9  -9   2       36.52       32.94     17.32 o 
  10  -9   2      280.32      361.14     53.45 o 
 -10  -8   2      239.01      263.82     49.62 o 
  -9  -8   2       45.25       94.40     24.89 o 
  -8  -8   2       10.95       11.16     26.79 o 
  -7  -8   2        8.91       -2.75     12.40 o 
  -6  -8   2      288.10      304.38     30.32 o 
  -5  -8   2       61.52       70.86     17.82 o 
  -4  -8   2     2289.90     2318.14     81.72 o 
  -3  -8   2     3260.32     3258.27     63.75 o 
  -2  -8   2     1376.63     1375.90     31.77 o 
  -1  -8   2        9.41        7.65      5.72 o 
   0  -8   2      325.17      298.41     16.83 o 
   1  -8   2        9.66        3.86      5.82 o 
   2  -8   2     1521.82     1605.17     49.07 o 
   3  -8   2        7.69        8.29      6.73 o 
   4  -8   2     4526.01     4489.34     72.87 o 
   5  -8   2      556.53      540.52     21.61 o 
   6  -8   2       78.74       62.79     10.52 o 
   7  -8   2        9.51        7.60      9.76 o 
   8  -8   2       29.19        9.58      9.52 o 
   9  -8   2      394.89      442.28     42.85 o 
  10  -8   2       54.31       40.82     32.30 o 
 -11  -7   2       11.60        6.66     20.23 o 
 -10  -7   2       24.20        7.68     17.38 o 
  -9  -7   2     1417.71     1293.37     63.58 o 
  -8  -7   2      196.87      210.69     29.00 o 
  -7  -7   2      759.89      696.51     42.73 o 
  -6  -7   2      114.29      145.45     30.03 o 
  -5  -7   2     2795.63     2779.25    117.79 o 
  -4  -7   2      222.05      261.88     18.19 o 
  -3  -7   2       11.75       27.67      7.87 o 
  -2  -7   2     1374.56     1264.75     32.47 o 
  -1  -7   2     1150.97     1241.22     27.89 o 
   0  -7   2      998.83      835.18     25.59 o 
   1  -7   2      625.00      740.38     27.50 o 
   2  -7   2      987.64     1015.68     27.28 o 
   3  -7   2      438.92      435.87     29.63 o 
   4  -7   2       71.99       59.20      8.64 o 
   5  -7   2        0.51       -3.28      8.63 o 
   6  -7   2      169.76      176.76     14.11 o 
   7  -7   2      337.28      288.57     17.92 o 
   8  -7   2       86.66       94.58     15.93 o 
   9  -7   2      757.64      644.58     34.37 o 
  10  -7   2       18.64        7.65     16.82 o 
  11  -7   2      476.23      507.34     55.26 o 
 -11  -6   2      232.63      235.25     36.13 o 
 -10  -6   2      132.85      158.62     28.71 o 
  -9  -6   2      628.00      481.19     40.31 o 
  -8  -6   2      482.45      422.55     42.55 o 
  -7  -6   2      588.21      507.09     36.14 o 
  -6  -6   2      162.19      127.52     20.64 o 
  -5  -6   2        4.62        0.28      7.12 o 
  -4  -6   2      578.37      639.50     40.85 o 
  -3  -6   2       81.21       81.40     14.17 o 
  -2  -6   2       41.67       68.31      8.20 o 
  -1  -6   2       75.77       76.04      7.52 o 
   0  -6   2     2647.20     2498.84     48.95 o 
   1  -6   2     1224.40     1395.10     30.84 o 
   2  -6   2      134.03      181.61     17.15 o 
   3  -6   2       11.07        1.56      5.49 o 
   4  -6   2     2854.42     2664.27     46.94 o 
   5  -6   2       29.18       20.58      9.26 o 
   6  -6   2      157.34      143.46     12.78 o 
   7  -6   2      289.02      284.93     17.22 o 
   8  -6   2      304.56      287.39     21.23 o 
   9  -6   2       89.47       90.13     15.41 o 
  10  -6   2        5.75        3.48     14.83 o 
  11  -6   2       33.42       28.31     17.95 o 
 -12  -5   2        1.60       14.67     21.37 o 
 -11  -5   2        0.74       -7.90     17.51 o 
 -10  -5   2        1.05      -10.47     14.99 o 
  -9  -5   2       41.95       38.57     29.38 o 
  -8  -5   2       13.75       28.87     14.77 o 
  -7  -5   2      229.20      223.28     43.07 o 
  -6  -5   2      852.21      767.88     38.65 o 
  -5  -5   2       77.15       89.40     15.79 o 
  -4  -5   2      169.98      182.98      9.83 o 
  -3  -5   2       77.03       89.96      7.17 o 
  -2  -5   2     2818.88     2904.37     67.15 o 
  -1  -5   2      523.11      593.27     18.62 o 
   0  -5   2     6439.60     6611.88    151.23 o 
   1  -5   2       60.09       72.36      6.18 o 
   2  -5   2     2452.53     2524.57     45.73 o 
   3  -5   2       17.30       31.01      6.33 o 
   4  -5   2      162.35      128.41      9.65 o 
   5  -5   2      521.17      492.48     17.74 o 
   6  -5   2      492.48      419.60     16.29 o 
   7  -5   2      188.78      204.23     19.15 o 
   8  -5   2        2.98       -0.16      7.75 o 
   9  -5   2        0.07        0.24      8.92 o 
  10  -5   2       85.80       81.74     17.06 o 
  11  -5   2      771.61      793.94     40.56 o 
  12  -5   2        0.04        2.07     15.34 o 
 -12  -4   2      157.39      208.06     35.02 o 
 -11  -4   2      303.39      359.81     59.93 o 
 -10  -4   2       48.95       63.83     24.97 o 
  -9  -4   2        5.80      -16.41     12.04 o 
  -8  -4   2      228.78      178.36     25.05 o 
  -7  -4   2      152.90      139.61     23.48 o 
  -6  -4   2       69.50       67.61     14.89 o 
  -5  -4   2      118.73      133.04     17.40 o 
  -4  -4   2     3989.77     4204.83     60.09 o 
  -3  -4   2        0.12       -1.65      3.24 o 
  -2  -4   2     1398.40     1531.47     30.78 o 
  -1  -4   2      542.61      615.01     17.49 o 
   0  -4   2     3061.86     2846.24     49.21 o 
   1  -4   2      142.66      151.92      7.17 o 
   2  -4   2      734.63      714.17     16.55 o 
   3  -4   2        0.00       -2.22      3.65 o 
   4  -4   2       52.84       60.83      9.70 o 
   5  -4   2       64.80       73.86      9.63 o 
   6  -4   2     2338.89     2491.14     47.88 o 
   7  -4   2       62.37       59.71      9.89 o 
   8  -4   2     1623.28     1633.25     47.57 o 
   9  -4   2      561.65      599.16     39.60 o 
  10  -4   2      339.10      329.99     45.86 o 
  11  -4   2      260.67      235.38     32.62 o 
  12  -4   2      204.96      191.39     32.80 o 
 -12  -3   2       60.88       24.71     21.26 o 
 -11  -3   2        7.11      -14.66     16.83 o 
 -10  -3   2       68.42       78.39     22.01 o 
  -9  -3   2      974.56      960.65     50.05 o 
  -8  -3   2      466.61      518.60     36.05 o 
  -7  -3   2     1342.91     1317.72     51.73 o 
  -6  -3   2      727.97      717.47     35.48 o 
  -5  -3   2      324.85      329.65     23.16 o 
  -4  -3   2    13480.94    13894.31    206.05 o 
  -3  -3   2      791.95      839.88     16.73 o 
  -2  -3   2       85.41       96.02      5.89 o 
  -1  -3   2      476.17      535.92     17.50 o 
   0  -3   2     1183.60     1282.44     25.19 o 
   1  -3   2       11.97        8.74      3.03 o 
   2  -3   2     2640.50     2710.71     46.45 o 
   3  -3   2      266.19      267.56     12.58 o 
   4  -3   2      234.82      227.45     11.14 o 
   5  -3   2      930.61      987.84     31.77 o 
   6  -3   2      203.52      189.49     12.39 o 
   7  -3   2      194.62      210.11     16.73 o 
   8  -3   2      111.71      107.01     14.55 o 
   9  -3   2     1185.51     1176.95     53.80 o 
  10  -3   2       72.42       81.36     21.96 o 
  11  -3   2       13.45       -7.39     26.85 o 
  12  -3   2       38.38       25.07     21.73 o 
 -12  -2   2       49.25       41.43     21.46 o 
 -11  -2   2      188.05      215.98     31.32 o 
 -10  -2   2      593.57      604.81     42.94 o 
  -9  -2   2     1702.67     1519.65     62.26 o 
  -8  -2   2       70.94       75.42     22.96 o 
  -7  -2   2      147.77      142.65     20.30 o 
  -6  -2   2      927.66      916.51     38.84 o 
  -5  -2   2     2737.65     3043.93     98.67 o 
  -4  -2   2      994.97     1072.07     23.49 o 
  -3  -2   2       50.92       61.40      5.42 o 
  -2  -2   2    14137.85    14850.49    183.34 o 
  -1  -2   2      270.92      262.83     10.44 o 
   0  -2   2     3879.55     4333.01     65.22 o 
   1  -2   2        0.49       -0.24      2.57 o 
   2  -2   2      395.66      514.92     13.08 o 
   3  -2   2      139.32      133.01      8.78 o 
   4  -2   2      774.64      983.31     22.42 o 
   5  -2   2        0.23        0.14      4.54 o 
   6  -2   2        1.93        9.09      5.70 o 
   7  -2   2      265.87      259.48     17.53 o 
   8  -2   2      308.12      313.05     20.49 o 
   9  -2   2        2.08       24.34     15.27 o 
  10  -2   2      656.98      709.20     45.79 o 
  11  -2   2       65.66       72.75     22.69 o 
  12  -2   2        2.50      -17.30     21.21 o 
 -12  -1   2      143.49      166.20     30.75 o 
 -11  -1   2      625.10      531.28     42.88 o 
 -10  -1   2      283.92      271.99     33.47 o 
  -9  -1   2        8.05      -16.10     11.21 o 
  -8  -1   2        6.45       38.38     15.37 o 
  -7  -1   2      393.85      436.66     29.38 o 
  -6  -1   2      960.79     1004.84     39.57 o 
  -5  -1   2     5354.20     5491.46    118.34 o 
  -4  -1   2       20.93       27.28      8.64 o 
  -3  -1   2     7256.79     7550.45    144.93 o 
  -2  -1   2      820.53      815.03     28.65 o 
  -1  -1   2        7.05        5.46      2.70 o 
   0  -1   2     1076.94     1212.76     30.29 o 
   1  -1   2       25.37       22.94      4.47 o 
   2  -1   2    33646.60    34127.26    470.85 o 
   3  -1   2      768.89      728.74     18.68 o 
   4  -1   2     2220.53     2142.12     36.43 o 
   5  -1   2     1577.92     1719.70     32.84 o 
   6  -1   2     1545.08     1460.41     38.89 o 
   7  -1   2      196.68      175.44     22.95 o 
   8  -1   2        0.04       -7.09     13.17 o 
   9  -1   2        1.51      -17.47     11.65 o 
  10  -1   2       46.16       85.12     20.80 o 
  11  -1   2        5.37       13.51     18.25 o 
  12  -1   2       17.91       37.43     23.47 o 
 -12   0   2       86.77       80.11     24.94 o 
 -11   0   2      446.33      425.45     55.59 o 
 -10   0   2      465.38      504.84     38.47 o 
  -9   0   2       55.39       44.70     16.51 o 
  -8   0   2     5308.12     5217.39    148.21 o 
  -7   0   2     1374.44     1287.79     64.86 o 
  -6   0   2     1676.67     1909.39     56.95 o 
  -5   0   2     3311.15     3087.85     74.47 o 
  -4   0   2       46.50       24.07      7.63 o 
  -3   0   2     2494.35     2517.49     46.08 o 
  -2   0   2      627.56      571.03     14.71 o 
  -1   0   2      741.21      648.22     23.22 o 
   0   0   2      919.06      885.07     15.36 o 
   1   0   2      134.63      132.49     10.31 o 
   2   0   2     2824.05     2703.10     38.76 o 
   3   0   2      728.60      735.82     15.87 o 
   4   0   2     1424.98     1376.96     26.59 o 
   5   0   2        0.71        4.41      4.21 o 
   6   0   2      314.38      303.56     14.77 o 
   7   0   2       38.51       46.36     15.09 o 
   8   0   2       86.33       87.51     18.73 o 
   9   0   2       87.58       68.75     19.45 o 
  10   0   2       12.29       24.25     17.00 o 
  11   0   2      932.03      954.53     57.51 o 
  12   0   2      137.14      159.73     32.69 o 
 -12   1   2      195.40      261.61     38.92 o 
 -11   1   2       22.16       24.35     17.63 o 
 -10   1   2      219.66      248.45     29.32 o 
  -9   1   2        0.02        9.61     13.07 o 
  -8   1   2        8.77        3.86     22.57 o 
  -7   1   2      134.75      130.17     17.83 o 
  -6   1   2     2121.96     2062.97     58.62 o 
  -5   1   2     2591.88     2508.86     62.82 o 
  -4   1   2      950.82      941.63     24.90 o 
  -3   1   2       14.16       18.13      9.70 o 
  -2   1   2      384.52      455.84     12.13 o 
  -1   1   2       38.82       -6.66      4.44 o 
   0   1   2     6991.72     7119.41    100.77 o 
   1   1   2       33.95       24.69      4.54 o 
   2   1   2     4051.86     4326.95     57.95 o 
   3   1   2     1196.32     1154.01     20.39 o 
   4   1   2      471.52      621.69     14.18 o 
   5   1   2     2285.68     2383.83     38.35 o 
   6   1   2     3176.79     3151.97     60.77 o 
   7   1   2     1530.13     1505.84     56.68 o 
   8   1   2      716.96      732.17     41.96 o 
   9   1   2       23.37       17.20     16.23 o 
  10   1   2        6.36       16.80     16.77 o 
  11   1   2      170.27      188.79     31.42 o 
  12   1   2       17.75       22.04     21.26 o 
 -12   2   2      199.40      214.06     32.47 o 
 -11   2   2      544.32      538.26     61.23 o 
 -10   2   2      156.49      117.92     22.66 o 
  -9   2   2       75.95       71.38     17.30 o 
  -8   2   2      805.39      884.06     68.95 o 
  -7   2   2        0.14      -12.41      8.27 o 
  -6   2   2     4496.91     4486.95     83.83 o 
  -5   2   2       12.45       13.18      6.26 o 
  -4   2   2      881.57      853.58     23.10 o 
  -3   2   2      511.74      527.30     14.77 o 
  -2   2   2    61984.00    65814.91    785.27 o 
  -1   2   2       85.19       78.35      6.94 o 
   0   2   2    10263.70    11310.35    139.06 o 
   1   2   2       80.83       56.17      9.47 o 
   2   2   2        1.18        9.29      6.42 o 
   3   2   2      307.96      219.34     30.27 o 
   4   2   2       14.39       13.84      3.87 o 
   5   2   2      562.71      468.10     27.18 o 
   6   2   2      425.59      420.36     28.68 o 
   7   2   2      162.66      125.39     20.45 o 
   8   2   2        6.67      -17.24     11.49 o 
   9   2   2     1227.09     1214.53     58.56 o 
  10   2   2      110.07      113.76     25.22 o 
  11   2   2       47.03       12.97     18.54 o 
  12   2   2      171.71      200.37     34.94 o 
 -12   3   2      470.41      486.81     57.66 o 
 -11   3   2       59.22       31.24     18.65 o 
 -10   3   2      269.73      245.21     28.21 o 
  -9   3   2      218.30      205.68     23.91 o 
  -8   3   2        6.50       -8.97     10.03 o 
  -7   3   2      104.64      117.03     20.63 o 
  -6   3   2      182.03      176.37     14.00 o 
  -5   3   2        0.09        8.47      4.99 o 
  -4   3   2     3814.99     4029.87     59.43 o 
  -3   3   2      591.47      610.20     15.80 o 
  -2   3   2     6910.74     7475.69    135.65 o 
  -1   3   2     1265.13     1295.62     24.13 o 
   0   3   2     1591.95     1845.56     28.46 o 
   1   3   2     5306.12     5435.40    104.94 o 
   2   3   2     2167.61     2399.04    102.80 o 
   3   3   2     4555.74     4711.47    101.81 o 
   4   3   2      286.39      237.16     19.15 o 
   5   3   2     1846.40     1908.04     59.20 o 
   6   3   2       96.40      112.91     17.89 o 
   7   3   2     1558.64     1465.29     57.32 o 
   8   3   2     1384.20     1338.53     58.25 o 
   9   3   2       31.22       12.25     17.64 o 
  10   3   2       47.32       38.59     19.97 o 
  11   3   2       40.93       47.56     26.20 o 
  12   3   2       41.72       43.31     29.84 o 
 -12   4   2      156.39      127.14     23.27 o 
 -11   4   2      564.97      548.87     32.81 o 
 -10   4   2      153.46      125.46     18.01 o 
  -9   4   2        4.00       10.26     13.52 o 
  -8   4   2       55.41       67.92     10.85 o 
  -7   4   2      198.95      212.13     15.52 o 
  -6   4   2      833.80      914.36     24.84 o 
  -5   4   2      917.26      899.88     22.60 o 
  -4   4   2     5936.00     6400.51     87.98 o 
  -3   4   2      220.07      236.98     27.18 o 
  -2   4   2      579.71      577.65     21.96 o 
  -1   4   2     1758.72     1819.24     33.48 o 
   0   4   2      878.02      970.43     25.09 o 
   1   4   2      209.29      213.45     21.53 o 
   2   4   2     3032.39     2827.35    306.86 o 
   3   4   2      136.62       73.15     12.18 o 
   4   4   2      633.41      704.30     18.55 o 
   5   4   2      643.66      679.06     33.84 o 
   6   4   2      166.67      137.86     20.39 o 
   7   4   2      888.32      797.79     42.51 o 
   8   4   2      655.00      661.33     43.26 o 
   9   4   2      550.31      542.21     42.15 o 
  10   4   2       20.76       45.94     36.32 o 
  11   4   2      137.39      171.52     32.20 o 
 -12   5   2       35.15       38.27     27.24 o 
 -11   5   2      663.91      544.02     39.53 o 
 -10   5   2      806.36      822.01     37.42 o 
  -9   5   2       83.93       95.59     15.03 o 
  -8   5   2      387.53      360.64     19.49 o 
  -7   5   2      105.23       91.66     10.87 o 
  -6   5   2      420.75      528.75     20.07 o 
  -5   5   2       17.95       12.20      5.50 o 
  -4   5   2     1058.93      994.46     62.20 o 
  -3   5   2      367.22      354.94     34.77 o 
  -2   5   2     2689.10     2708.71     61.47 o 
  -1   5   2        8.85        1.49      4.26 o 
   0   5   2       53.74       75.43      9.18 o 
   1   5   2     5317.71     5458.30     90.79 o 
   2   5   2    15790.38    16217.85    416.15 o 
   3   5   2      337.61      420.67     25.81 o 
   4   5   2      587.08      647.10     31.53 o 
   5   5   2      719.97      814.50     38.38 o 
   6   5   2       80.24      112.38     19.63 o 
   7   5   2      104.83       92.81     19.50 o 
   8   5   2        2.73        2.33     24.13 o 
   9   5   2     1011.39     1131.78     58.72 o 
  10   5   2      333.97      351.04     39.63 o 
  11   5   2      194.01      197.47     54.48 o 
 -12   6   2        0.03       14.66     26.46 o 
 -11   6   2      263.00      187.19     39.05 o 
 -10   6   2       65.76       43.85     22.70 o 
  -9   6   2        4.28       -0.21      8.68 o 
  -8   6   2       35.44       60.76     11.03 o 
  -7   6   2      252.56      261.68     18.72 o 
  -6   6   2       93.31       87.59     11.59 o 
  -5   6   2       56.21       53.74      8.99 o 
  -4   6   2     5202.40     5292.14    111.50 o 
  -3   6   2      330.76      346.85     20.52 o 
  -2   6   2     3197.92     2984.05     68.62 o 
  -1   6   2      402.37      451.76     16.18 o 
   0   6   2     1882.30     2035.45     51.45 o 
   1   6   2      359.67      387.89     20.37 o 
   2   6   2       21.43       10.37     10.57 o 
   3   6   2      169.61      130.98     31.33 o 
   4   6   2      319.60      243.66     26.72 o 
   5   6   2      811.12      692.44     65.38 o 
   6   6   2       18.49       37.13     14.26 o 
   7   6   2      209.47      193.26     26.34 o 
   8   6   2      234.95      213.54     28.84 o 
   9   6   2        7.20       18.24     16.87 o 
  10   6   2       46.94       32.34     21.05 o 
  11   6   2        9.59      -12.53     18.65 o 
 -12   7   2       23.65       43.59     29.32 o 
 -11   7   2       32.07       34.89     25.68 o 
 -10   7   2      298.65      334.69     33.79 o 
  -9   7   2      198.80      159.11     24.35 o 
  -8   7   2      135.39      135.09     29.38 o 
  -7   7   2      361.00      385.81     22.05 o 
  -6   7   2      505.60      458.25     30.75 o 
  -5   7   2      203.60      241.27     21.16 o 
  -4   7   2       53.69       38.69     11.31 o 
  -3   7   2       19.64       28.40     13.30 o 
  -2   7   2     2677.48     2894.77     69.42 o 
  -1   7   2      112.08      131.56     10.56 o 
   0   7   2     4515.85     4720.85    101.35 o 
   1   7   2      445.51      480.73     24.04 o 
   2   7   2      699.87      712.75     31.75 o 
   3   7   2     1103.24      948.23    157.87 o 
   4   7   2      201.72      184.10     20.54 o 
   5   7   2      544.37      527.78     34.11 o 
   6   7   2       26.13       33.85     15.41 o 
   7   7   2      148.86      126.79     23.44 o 
   8   7   2        4.13      -14.32     13.96 o 
   9   7   2      188.42      167.89     32.95 o 
  10   7   2       48.25       23.35     29.97 o 
 -11   8   2        5.54       -0.52     22.70 o 
 -10   8   2       11.67       12.17     16.83 o 
  -9   8   2       40.19       46.74     17.92 o 
  -8   8   2      699.32      675.87     39.48 o 
  -7   8   2        9.60       13.55     12.13 o 
  -6   8   2        2.38       -1.25      7.88 o 
  -5   8   2        2.76       -1.73      9.15 o 
  -4   8   2       13.89       14.92     11.74 o 
  -3   8   2       56.25       66.51     12.90 o 
  -2   8   2     4806.23     4478.25     78.48 o 
  -1   8   2      389.48      365.55     17.23 o 
   0   8   2     1238.09     1122.35     62.53 o 
   1   8   2     1394.07     1383.18     45.83 o 
   2   8   2       32.77       16.62      8.30 o 
   3   8   2       48.23       26.13     25.68 o 
   4   8   2       32.47       28.40     12.97 o 
   5   8   2     2581.38     2399.48     76.99 o 
   6   8   2      117.00       93.90     20.28 o 
   7   8   2     1000.72      882.89     64.34 o 
   8   8   2        1.52       26.14     17.76 o 
   9   8   2      227.09      174.72     31.21 o 
  10   8   2       85.21       86.99     39.95 o 
 -11   9   2       69.70      107.41     34.38 o 
 -10   9   2       85.37       83.85     22.59 o 
  -9   9   2       37.57       46.81     18.34 o 
  -8   9   2      753.36      732.64     42.40 o 
  -7   9   2       63.22       59.39     17.03 o 
  -6   9   2      217.50      218.15     23.40 o 
  -5   9   2       24.75       22.77     23.67 o 
  -4   9   2     2121.16     2171.52     92.04 o 
  -3   9   2      310.60      342.54     25.75 o 
  -2   9   2      235.01      243.57     15.29 o 
  -1   9   2        1.35        3.65     10.64 o 
   0   9   2     1277.76     1292.75     62.91 o 
   1   9   2      240.52      245.64     25.36 o 
   2   9   2     1061.59     1079.91     43.51 o 
   3   9   2      862.47      800.82     31.94 o 
   4   9   2      281.51      286.52     26.38 o 
   5   9   2     2007.05     2029.88     94.31 o 
   6   9   2      134.69      127.74     27.89 o 
   7   9   2     1740.18     1455.55     65.46 o 
   8   9   2        8.89       15.29     17.94 o 
   9   9   2        9.08        9.78     23.35 o 
 -10  10   2       37.97       41.90     17.49 o 
  -9  10   2       68.71      107.16     22.76 o 
  -8  10   2      232.93      252.69     41.58 o 
  -7  10   2       32.41       30.83     14.93 o 
  -6  10   2      138.05      151.89     22.51 o 
  -5  10   2        0.21       -6.15     10.59 o 
  -4  10   2      247.99      217.42     22.18 o 
  -3  10   2      399.98      401.95     27.40 o 
  -2  10   2       27.68       26.78      8.59 o 
  -1  10   2       70.15       79.31     14.17 o 
   0  10   2     1223.63     1126.30     42.85 o 
   1  10   2     5899.65     5713.09    129.67 o 
   2  10   2     3791.74     3814.29     98.70 o 
   3  10   2      301.62      315.01     27.88 o 
   4  10   2        0.27      -13.04      8.69 o 
   5  10   2       34.34       54.49     18.06 o 
   6  10   2       23.66       11.83     16.24 o 
   7  10   2      517.01      665.58     47.23 o 
   8  10   2       33.77       19.62     21.08 o 
   9  10   2      233.40      254.36     37.51 o 
 -10  11   2        0.97        5.86     15.15 o 
  -9  11   2       11.67        7.56     16.88 o 
  -8  11   2      109.11       70.75     20.45 o 
  -7  11   2       31.39       47.60     17.01 o 
  -6  11   2      859.90      936.98     44.97 o 
  -5  11   2       66.99       75.99     18.61 o 
  -4  11   2      103.72      105.31     18.77 o 
  -3  11   2      153.11      151.68     20.35 o 
  -2  11   2      307.78      290.01     58.57 o 
  -1  11   2        0.13      -13.19      8.79 o 
   0  11   2     1254.66     1292.46     64.67 o 
   1  11   2      209.14      202.91     47.28 o 
   2  11   2      398.19      356.53     69.92 o 
   3  11   2      234.62      237.07     26.21 o 
   4  11   2      124.12      116.15     21.68 o 
   5  11   2      201.73      264.05     30.08 o 
   6  11   2      807.06      716.14     47.76 o 
   7  11   2      527.57      586.17     67.58 o 
   8  11   2       69.66       79.34     26.13 o 
  -9  12   2       66.90       59.02     21.56 o 
  -8  12   2       77.85       73.81     28.47 o 
  -7  12   2      228.45      207.02     27.45 o 
  -6  12   2      105.44       69.00     19.49 o 
  -5  12   2       43.98       46.29     16.93 o 
  -4  12   2      266.49      250.90     26.11 o 
  -3  12   2        0.06       -2.57     18.36 o 
  -2  12   2        9.91       -9.60     15.18 o 
  -1  12   2      286.70      232.85     37.10 o 
   0  12   2      100.17       95.22     28.28 o 
   1  12   2        3.19        4.49     12.53 o 
   2  12   2      193.23      196.25     25.02 o 
   3  12   2      389.43      337.26     31.41 o 
   4  12   2       88.41       89.86     20.66 o 
   5  12   2      470.40      460.96     38.75 o 
   6  12   2        0.03       -8.77     15.70 o 
   7  12   2      752.79      775.08     74.07 o 
  -8  13   2       62.74       37.55     32.11 o 
  -7  13   2      137.36      115.58     24.23 o 
  -6  13   2        6.00        3.99     14.48 o 
  -5  13   2      302.45      316.39     30.62 o 
  -4  13   2      854.50      878.31     45.07 o 
  -3  13   2       53.38       38.24     20.69 o 
  -2  13   2      644.94      581.67     55.26 o 
  -1  13   2      119.74      147.23     34.77 o 
   0  13   2        0.73       -4.54     18.29 o 
   1  13   2      297.06      339.61     46.96 o 
   2  13   2       88.47      125.70     35.02 o 
   3  13   2       38.42       43.97     17.49 o 
   4  13   2      149.65      152.56     26.28 o 
   5  13   2       20.91       18.95     21.14 o 
   6  13   2        0.58        0.02     18.89 o 
  -7  14   2       40.06       60.99     21.53 o 
  -6  14   2        2.12       -2.63     15.53 o 
  -5  14   2       11.00       39.20     18.99 o 
  -4  14   2      356.87      354.05     33.27 o 
  -3  14   2       34.93       41.64     24.91 o 
  -2  14   2       67.16       37.62     25.17 o 
  -1  14   2      751.85      816.98     65.25 o 
   0  14   2       46.07       27.76     25.81 o 
   1  14   2       11.11        3.24     19.59 o 
   2  14   2        0.71       10.12     24.65 o 
   3  14   2      806.39      852.66     75.89 o 
   4  14   2       52.75       78.22     36.19 o 
   5  14   2      132.31      149.82     40.21 o 
  -5  15   2       10.17       12.70     19.72 o 
  -4  15   2      121.56      100.53     34.77 o 
  -3  15   2       43.06        5.84     25.81 o 
  -2  15   2       52.51       42.16     28.67 o 
  -1  15   2     1288.87     1356.49     89.77 o 
   0  15   2       72.64       75.63     31.78 o 
   1  15   2        2.45        4.37     17.36 o 
   2  15   2        5.08       11.55     27.50 o 
   3  15   2       38.11       62.40     33.73 o 
   4  15   2        1.70       26.46     30.61 o 
  -4  16   2       73.21       29.71     30.22 o 
  -3  16   2       70.51       29.19     30.10 o 
  -2  16   2       28.31       24.52     27.24 o 
  -1  16   2       32.58       39.92     22.79 o 
   0  16   2      180.26      117.44    124.27 o 
   1  16   2       65.43       12.45     29.06 o 
   2  16   2        0.98        2.33     28.54 o 
  -1 -16   3       27.18       27.37     28.54 o 
   0 -16   3       63.16       73.68     35.02 o 
   1 -16   3        2.65      -33.86     22.57 o 
   2 -16   3      294.49      311.20     55.65 o 
   3 -16   3      217.39      210.15     50.85 o 
  -4 -15   3       17.05       26.49     20.90 o 
  -3 -15   3      230.72      284.38     34.85 o 
  -2 -15   3     1053.23     1427.58     92.62 o 
  -1 -15   3      202.43      230.13     43.07 o 
   0 -15   3       68.15       97.94     33.60 o 
   1 -15   3       22.08       28.67     25.81 o 
   2 -15   3       41.26       32.82     28.28 o 
   3 -15   3      389.14      410.96     59.54 o 
   4 -15   3      538.82      524.85     67.20 o 
   5 -15   3       79.62       96.12     42.03 o 
  -6 -14   3       21.18       14.40     20.59 o 
  -5 -14   3      109.39      108.59     26.26 o 
  -4 -14   3        9.14        5.52     17.33 o 
  -3 -14   3        0.22       32.89     21.92 o 
  -2 -14   3       81.18       80.41     17.25 o 
  -1 -14   3       22.72       13.95     12.31 o 
   0 -14   3      326.31      393.28     34.46 o 
   1 -14   3      272.24      203.40     41.12 o 
   2 -14   3      744.49      668.71     66.42 o 
   3 -14   3        2.46       -2.33     22.05 o 
   4 -14   3      284.80      332.09     54.22 o 
   5 -14   3       44.70       63.04     34.12 o 
   6 -14   3        4.80       -5.97     25.68 o 
   7 -14   3       15.91       17.64     31.39 o 
  -7 -13   3      219.76      199.25     46.83 o 
  -6 -13   3        3.99      -24.41     16.27 o 
  -5 -13   3       28.14        7.28     16.76 o 
  -4 -13   3        4.91       -0.61     15.70 o 
  -3 -13   3      203.66      189.13     47.87 o 
  -2 -13   3       82.68      104.79     17.36 o 
  -1 -13   3        0.30        7.05     10.42 o 
   0 -13   3      140.86      211.43     21.15 o 
   1 -13   3      172.91      161.67     18.98 o 
   2 -13   3      175.72      109.74     32.69 o 
   3 -13   3      125.99      173.31     39.69 o 
   4 -13   3        0.43        2.33     19.72 o 
   5 -13   3       10.58      -21.01     18.42 o 
   6 -13   3      707.00      666.90     71.61 o 
   7 -13   3        2.25        3.24     26.46 o 
   8 -13   3      603.54      657.30     76.02 o 
  -8 -12   3       16.48        7.52     24.39 o 
  -7 -12   3      659.68      766.65     73.03 o 
  -6 -12   3      781.49      919.46     77.05 o 
  -5 -12   3      472.32      532.15     58.50 o 
  -4 -12   3        1.78       -4.06     13.65 o 
  -3 -12   3      395.21      454.01     27.39 o 
  -2 -12   3       19.00       23.52     10.83 o 
  -1 -12   3       36.06       33.67      9.43 o 
   0 -12   3      627.85      608.74     25.82 o 
   1 -12   3      225.36      274.50     18.96 o 
   2 -12   3        7.33        8.48     10.20 o 
   3 -12   3       69.02       63.28     14.58 o 
   4 -12   3        0.77      -16.84     11.23 o 
   5 -12   3       24.34       -7.78     20.89 o 
   6 -12   3      858.62      973.95     81.72 o 
   7 -12   3        0.49       -0.52     21.01 o 
   8 -12   3      573.29      644.84     71.61 o 
  -9 -11   3       27.31       16.34     27.76 o 
  -8 -11   3       65.77       62.40     30.22 o 
  -7 -11   3      185.43      240.76     47.35 o 
  -6 -11   3       80.71       57.60     27.63 o 
  -5 -11   3       97.17       79.13     29.06 o 
  -4 -11   3      234.55      257.11     27.61 o 
  -3 -11   3     4899.80     4913.28     98.98 o 
  -2 -11   3     1196.44     1122.21     32.97 o 
  -1 -11   3      106.99       77.73     18.48 o 
   0 -11   3     1698.36     1592.26     58.12 o 
   1 -11   3       11.22        5.08      8.75 o 
   2 -11   3     1300.73     1405.22     43.76 o 
   3 -11   3      181.83      182.06     15.03 o 
   4 -11   3        4.00        2.68      8.09 o 
   5 -11   3      109.40       98.19     22.01 o 
   6 -11   3        1.28      -11.16     20.24 o 
   7 -11   3        4.20        2.72     22.05 o 
   8 -11   3      102.68       89.90     35.28 o 
   9 -11   3        0.18        7.65     26.59 o 
  -9 -10   3       13.22       35.93     29.97 o 
  -8 -10   3      175.02      225.07     43.98 o 
  -7 -10   3       40.60       41.90     26.85 o 
  -6 -10   3       18.24       32.95     23.61 o 
  -5 -10   3       90.65      108.45     28.41 o 
  -4 -10   3       21.88       13.40     12.01 o 
  -3 -10   3     5559.56     5540.81     89.23 o 
  -2 -10   3       73.96       69.08     10.70 o 
  -1 -10   3       48.44       18.56      9.75 o 
   0 -10   3      305.39      267.46     16.04 o 
   1 -10   3       73.63       70.59     12.01 o 
   2 -10   3      187.68      175.61     16.67 o 
   3 -10   3        5.60        0.75      6.92 o 
   4 -10   3       52.39       52.12     11.29 o 
   5 -10   3       10.97       -4.07      7.56 o 
   6 -10   3        2.82        2.85      8.66 o 
   7 -10   3        7.21       -4.15     20.50 o 
   8 -10   3      379.50      404.60     53.96 o 
   9 -10   3        4.91        1.30     24.13 o 
  10 -10   3        6.04       -1.43     28.93 o 
 -10  -9   3      256.34      303.07     40.21 o 
  -9  -9   3      281.37      285.62     37.21 o 
  -8  -9   3      284.60      261.90     33.54 o 
  -7  -9   3       59.27       42.16     24.26 o 
  -6  -9   3      119.26      172.79     37.10 o 
  -5  -9   3     1379.26     1190.45     73.81 o 
  -4  -9   3     1478.92     1544.39     40.32 o 
  -3  -9   3     2800.59     2980.66     63.04 o 
  -2  -9   3     1287.32     1257.70     35.01 o 
  -1  -9   3       37.02       11.78      7.75 o 
   0  -9   3        1.16        4.93      7.23 o 
   1  -9   3      112.10      126.41     13.27 o 
   2  -9   3     3841.62     3813.08     63.68 o 
   3  -9   3      153.60      175.42     16.34 o 
   4  -9   3     3356.84     3511.31     62.31 o 
   5  -9   3       72.38       82.74     14.25 o 
   6  -9   3      251.48      232.18     16.81 o 
   7  -9   3      172.22      211.84     19.66 o 
   8  -9   3      295.75      364.62     40.03 o 
   9  -9   3        0.73       27.11     25.30 o 
  10  -9   3     1194.83     1352.21     91.06 o 
 -10  -8   3        0.35       13.45     24.65 o 
  -9  -8   3      242.10      286.74     37.94 o 
  -8  -8   3       15.09        7.95     15.68 o 
  -7  -8   3      128.64       91.48     21.01 o 
  -6  -8   3       12.11      -12.58     15.96 o 
  -5  -8   3      376.77      289.02     38.66 o 
  -4  -8   3     3631.94     3747.73     70.66 o 
  -3  -8   3      477.20      453.47     28.47 o 
  -2  -8   3     4095.32     4169.07     67.63 o 
  -1  -8   3       34.61       26.87      8.84 o 
   0  -8   3      187.68      203.57     16.72 o 
   1  -8   3      121.46      118.09     12.27 o 
   2  -8   3      224.58      236.37     21.66 o 
   3  -8   3        1.20       -2.14      5.54 o 
   4  -8   3     1567.05     1614.56     40.42 o 
   5  -8   3      454.66      419.10     32.71 o 
   6  -8   3     3003.26     3164.11     59.92 o 
   7  -8   3      153.57      179.33     18.37 o 
   8  -8   3     1099.88     1132.26     40.88 o 
   9  -8   3        5.84       18.47     13.32 o 
  10  -8   3      218.88      137.89     36.84 o 
 -11  -7   3      247.10      252.39     42.48 o 
 -10  -7   3       74.70       94.44     25.23 o 
  -9  -7   3      254.77      209.28     31.41 o 
  -8  -7   3      932.28      834.92     74.27 o 
  -7  -7   3      466.86      403.99     34.24 o 
  -6  -7   3       43.07       42.47     15.86 o 
  -5  -7   3      232.79      240.29     25.03 o 
  -4  -7   3      308.91      308.01     24.04 o 
  -3  -7   3      661.50      715.08     23.54 o 
  -2  -7   3     1562.88     1723.69     40.20 o 
  -1  -7   3      129.47      172.40     17.49 o 
   0  -7   3     2441.43     2564.16     52.21 o 
   1  -7   3       50.93       67.65      9.09 o 
   2  -7   3       24.38       42.40      6.61 o 
   3  -7   3      125.59      122.65     10.45 o 
   4  -7   3     2484.54     2463.82     45.69 o 
   5  -7   3      136.45      157.79     18.43 o 
   6  -7   3      838.98      882.27     34.17 o 
   7  -7   3       46.38       23.32      8.97 o 
   8  -7   3      235.61      242.10     26.43 o 
   9  -7   3        3.42        5.52     11.53 o 
  10  -7   3       57.30       28.47     17.37 o 
  11  -7   3      650.63      820.62     78.09 o 
 -11  -6   3       74.17       90.99     26.63 o 
 -10  -6   3       30.67       51.73     21.23 o 
  -9  -6   3      547.55      471.68     40.08 o 
  -8  -6   3        3.78      -17.13     11.42 o 
  -7  -6   3       34.12       21.58     14.47 o 
  -6  -6   3       31.02       23.24     13.53 o 
  -5  -6   3      774.40      790.67     20.19 o 
  -4  -6   3      282.77      306.96     13.85 o 
  -3  -6   3      428.65      477.90     25.89 o 
  -2  -6   3      592.98      609.79     20.60 o 
  -1  -6   3      786.56      844.01     29.01 o 
   0  -6   3     8536.75     9394.61    144.41 o 
   1  -6   3      479.05      553.27     15.73 o 
   2  -6   3     3960.51     4226.01     65.08 o 
   3  -6   3        0.87        0.14      4.53 o 
   4  -6   3     1751.43     1841.65     36.48 o 
   5  -6   3       88.35      105.03     10.35 o 
   6  -6   3      846.64      833.56     25.64 o 
   7  -6   3        0.04       -0.81      7.42 o 
   8  -6   3      131.04      133.33     32.83 o 
   9  -6   3        0.36       15.85     11.92 o 
  10  -6   3        1.50       18.77     16.27 o 
  11  -6   3      218.13      230.23     32.19 o 
 -12  -5   3        3.55       14.38     20.71 o 
 -11  -5   3        2.07        8.30     26.27 o 
 -10  -5   3       54.96       18.20     17.56 o 
  -9  -5   3      906.20      745.63    104.88 o 
  -8  -5   3      828.91      959.25     48.88 o 
  -7  -5   3      542.51      553.90     36.23 o 
  -6  -5   3     1904.42     1926.13     69.92 o 
  -5  -5   3       39.91       41.15      6.72 o 
  -4  -5   3      229.13      251.53     10.69 o 
  -3  -5   3      323.91      340.66     13.83 o 
  -2  -5   3       34.03       75.86      7.92 o 
  -1  -5   3      253.28      349.73     24.39 o 
   0  -5   3        0.32       -1.52     15.02 o 
   1  -5   3       37.02       42.72      5.08 o 
   2  -5   3      732.09      744.04     25.82 o 
   3  -5   3        0.07       -6.18      4.12 o 
   4  -5   3     1055.03     1096.39     25.47 o 
   5  -5   3      781.71      756.46     22.05 o 
   6  -5   3     2459.07     2393.03     53.13 o 
   7  -5   3       99.61       92.11     10.42 o 
   8  -5   3      746.07      744.97     27.40 o 
   9  -5   3       40.23       34.96     11.22 o 
  10  -5   3      110.36       92.34     17.99 o 
  11  -5   3        1.47       -1.42     13.55 o 
 -12  -4   3      142.87      193.36     34.50 o 
 -11  -4   3      667.04      653.91     49.67 o 
 -10  -4   3      220.83      211.85     30.37 o 
  -9  -4   3     1776.45     1622.02     85.55 o 
  -8  -4   3       12.96        1.16     12.20 o 
  -7  -4   3      650.88      602.08     35.65 o 
  -6  -4   3        1.13      -11.33      8.14 o 
  -5  -4   3      243.67      268.30     18.89 o 
  -4  -4   3      488.17      522.81     14.08 o 
  -3  -4   3        9.14       -2.10      3.62 o 
  -2  -4   3      202.48      246.69     12.30 o 
  -1  -4   3     1105.68     1110.41     43.07 o 
   0  -4   3    14323.01    13909.15    200.64 o 
   1  -4   3       15.65       11.32      3.43 o 
   2  -4   3        6.76        2.10      3.39 o 
   3  -4   3       90.93       99.90      7.41 o 
   4  -4   3      707.66      756.66     19.84 o 
   5  -4   3        3.80       -1.64      6.27 o 
   6  -4   3       78.34       81.70     10.42 o 
   7  -4   3      422.60      447.72     23.09 o 
   8  -4   3     1398.92     1424.92     44.62 o 
   9  -4   3       73.01       74.46     19.85 o 
  10  -4   3       39.01       34.80     17.48 o 
  11  -4   3      471.02      486.71     89.83 o 
  12  -4   3      160.42      195.79     34.11 o 
 -12  -3   3      179.74      148.31     31.11 o 
 -11  -3   3       48.41       69.51     22.37 o 
 -10  -3   3      250.00      178.18     28.22 o 
  -9  -3   3       37.04       50.30     18.20 o 
  -8  -3   3       57.28       34.29     14.68 o 
  -7  -3   3      893.86      976.17     43.68 o 
  -6  -3   3      865.97      844.54     38.00 o 
  -5  -3   3     4159.83     4434.85     75.50 o 
  -4  -3   3     3406.30     3394.90     62.55 o 
  -3  -3   3      279.20      292.31     16.36 o 
  -2  -3   3       13.05       12.65      4.22 o 
  -1  -3   3       49.74       57.86      9.86 o 
   0  -3   3     8772.55     8956.48    130.91 o 
   1  -3   3        5.64       -6.26      5.67 o 
   2  -3   3     1163.31     1082.92     20.16 o 
   3  -3   3       93.50       94.95      8.41 o 
   4  -3   3      356.08      413.29     17.21 o 
   5  -3   3      595.24      609.31     21.93 o 
   6  -3   3     1900.82     1750.06     37.58 o 
   7  -3   3       57.22       31.48      8.43 o 
   8  -3   3     1865.16     1936.89     52.42 o 
   9  -3   3       10.70        5.36     15.57 o 
  10  -3   3      253.30      270.58     32.85 o 
  11  -3   3       18.89       15.07     17.86 o 
  12  -3   3        0.17       -6.68     18.21 o 
 -12  -2   3      161.79      172.96     31.60 o 
 -11  -2   3      387.17      379.51     38.49 o 
 -10  -2   3     1177.05     1211.32     87.17 o 
  -9  -2   3     1462.11     1410.75     59.29 o 
  -8  -2   3      122.41      119.45     20.29 o 
  -7  -2   3      312.41      283.48     24.54 o 
  -6  -2   3       50.54       27.37      5.37 o 
  -5  -2   3     1097.14     1253.27     28.66 o 
  -4  -2   3      834.90      877.86     26.99 o 
  -3  -2   3      715.58      724.66     18.82 o 
  -2  -2   3      672.73      721.01     17.01 o 
   0  -2   3     8404.96     8866.44    125.15 o 
   1  -2   3       23.19       13.55      2.89 o 
   2  -2   3     4000.16     4257.42     84.16 o 
   3  -2   3      105.29      115.10      8.83 o 
   4  -2   3      440.52      587.64     19.42 o 
   5  -2   3      485.85      511.09     17.26 o 
   6  -2   3        6.07        6.87      5.72 o 
   7  -2   3        7.01       -2.92      6.13 o 
   8  -2   3      793.45      755.83     41.23 o 
   9  -2   3      230.70      218.17     37.42 o 
  10  -2   3       95.49      111.14     26.20 o 
  11  -2   3        6.44        4.83     16.54 o 
  12  -2   3        1.97        6.85     18.89 o 
 -12  -1   3        0.26        3.41     21.34 o 
 -11  -1   3      257.35      246.30     31.92 o 
 -10  -1   3        5.43      -11.30     13.23 o 
  -9  -1   3       52.01       39.76     22.31 o 
  -8  -1   3      966.88      992.58     45.47 o 
  -7  -1   3      292.46      309.50     24.89 o 
  -6  -1   3     3963.78     4234.58    100.54 o 
  -5  -1   3        6.00        5.42      7.52 o 
  -4  -1   3    11880.41    11867.48    223.08 o 
  -3  -1   3      516.49      572.08     15.98 o 
  -2  -1   3      375.35      340.54     15.23 o 
  -1  -1   3        0.34       -3.17      2.11 o 
   0  -1   3      482.74      377.28     32.56 o 
   1  -1   3        1.90       -5.09      3.40 o 
   2  -1   3        8.67       41.06      7.26 o 
   3  -1   3      212.65      236.65     11.07 o 
   4  -1   3    10809.41    11769.58    152.95 o 
   5  -1   3       80.20       65.81      7.24 o 
   6  -1   3       54.53       44.81      7.28 o 
   7  -1   3       64.20       65.52      8.59 o 
   8  -1   3     3175.13     3075.98    111.50 o 
   9  -1   3      898.86      908.00     70.63 o 
  10  -1   3      249.54      263.03     32.74 o 
  11  -1   3       19.13      -12.98     16.37 o 
  12  -1   3        0.01       11.34     19.61 o 
 -12   0   3       16.41       15.88     18.65 o 
 -11   0   3       48.09       47.81     20.13 o 
 -10   0   3      119.61      129.02     47.74 o 
  -9   0   3       37.88       56.46     16.28 o 
  -8   0   3     3943.23     3926.57    103.13 o 
  -7   0   3       95.63       67.84     25.94 o 
  -6   0   3     2811.28     2730.58     71.89 o 
  -5   0   3      170.70      185.18     21.53 o 
  -4   0   3     1937.66     1986.84     58.05 o 
  -3   0   3        4.28        5.20      4.90 o 
  -2   0   3     3773.31     3956.06     63.08 o 
  -1   0   3        0.06       -2.05      4.48 o 
   0   0   3     3101.41     3067.83     54.04 o 
   1   0   3      265.81      205.44      8.32 o 
   2   0   3      385.43      423.56     12.55 o 
   3   0   3     1136.67     1150.65     22.24 o 
   4   0   3     3349.60     3538.43     53.55 o 
   5   0   3      239.07      273.68     17.84 o 
   6   0   3      946.08     1018.60     24.07 o 
   7   0   3       76.66       89.88     16.67 o 
   8   0   3     1730.23     1812.14     82.83 o 
   9   0   3      772.41      808.41     47.65 o 
  10   0   3       70.07       76.54     21.21 o 
  11   0   3      430.33      587.14     78.22 o 
  12   0   3      134.26      168.04     33.24 o 
 -13   1   3      425.76      470.20     45.12 o 
 -12   1   3       22.65       22.10     19.71 o 
 -11   1   3     1677.20     1757.27     82.44 o 
 -10   1   3      572.70      555.18     58.57 o 
  -9   1   3      596.64      610.08     78.29 o 
  -8   1   3        1.57       17.21     12.30 o 
  -7   1   3       82.74       66.51     13.96 o 
  -6   1   3        5.53        5.60      8.15 o 
  -5   1   3       51.26       52.46      8.50 o 
  -4   1   3      376.30      385.34     15.40 o 
  -3   1   3      573.72      530.06     15.79 o 
  -2   1   3    70656.41    74674.37    888.71 o 
  -1   1   3        0.01       -1.50      3.67 o 
   0   1   3    14977.01    15689.34    273.42 o 
   1   1   3     2186.90     2013.60     41.73 o 
   2   1   3      846.68      889.18     17.26 o 
   3   1   3     1023.16     1065.38     20.71 o 
   4   1   3        0.98        3.33      3.67 o 
   5   1   3      375.11      372.71     14.84 o 
   6   1   3     3434.38     3330.97     52.81 o 
   7   1   3        1.99        5.09     10.75 o 
   8   1   3     2820.67     2821.11     89.05 o 
   9   1   3     1189.58     1230.91     57.60 o 
  10   1   3      575.62      514.39     42.04 o 
  11   1   3      121.79      137.38     28.66 o 
  12   1   3       54.04       89.54     27.58 o 
 -13   2   3       17.41       32.96     22.16 o 
 -12   2   3      273.16      333.80     36.72 o 
 -11   2   3      288.93      241.94     49.88 o 
 -10   2   3       70.95       78.87     19.80 o 
  -9   2   3       43.48       31.88     14.86 o 
  -8   2   3     1539.50     1559.75     54.94 o 
  -7   2   3      186.08      179.70     18.38 o 
  -6   2   3     3804.26     3681.02     85.20 o 
  -5   2   3      625.43      652.16     25.27 o 
  -4   2   3      126.55      105.23      8.67 o 
  -3   2   3     2123.86     2017.64     32.07 o 
  -2   2   3     5594.93     5652.63     73.56 o 
  -1   2   3        0.16        0.20      6.03 o 
   0   2   3      534.23      509.16     11.24 o 
   1   2   3     3245.64     3203.20     92.10 o 
   2   2   3     1801.41     1769.41     33.74 o 
   3   2   3     3384.42     3577.37     61.02 o 
   4   2   3     2183.19     2256.41     43.70 o 
   5   2   3     2036.96     2039.75     41.59 o 
   6   2   3      992.06      991.40     43.42 o 
   7   2   3       40.17       60.88     16.69 o 
   8   2   3      951.81      999.26     91.00 o 
   9   2   3      646.06      525.91     81.79 o 
  10   2   3        0.02        7.37     15.81 o 
  11   2   3      546.40      698.27     52.45 o 
  12   2   3       85.47      139.32     53.25 o 
 -12   3   3        2.34        8.04     17.20 o 
 -11   3   3      954.24     1042.56     53.26 o 
 -10   3   3        1.42       27.07     14.86 o 
  -9   3   3       81.87       86.23     18.05 o 
  -8   3   3      359.68      431.16     41.45 o 
  -7   3   3       32.25       32.77      9.42 o 
  -6   3   3      512.18      539.63     18.71 o 
  -5   3   3      358.32      373.61     14.30 o 
  -4   3   3      303.60      415.28     33.04 o 
  -3   3   3       36.57       40.93      7.49 o 
  -2   3   3    66819.93    70174.44   1151.60 o 
  -1   3   3      168.87      187.61      5.51 o 
   0   3   3      106.79      108.78      7.32 o 
   1   3   3      927.19      997.00     28.41 o 
   2   3   3      981.92      971.32     31.23 o 
   3   3   3       87.64       55.07      6.21 o 
   4   3   3        1.63        3.55      3.80 o 
   5   3   3      539.72      442.84     28.07 o 
   6   3   3       57.91       37.14     13.40 o 
   7   3   3     1073.86     1034.06     64.28 o 
   8   3   3       62.05      105.22     21.28 o 
   9   3   3       43.48       30.72     17.94 o 
  10   3   3        3.40        1.22     15.71 o 
  11   3   3      183.63      177.92     60.32 o 
 -12   4   3        0.97      -25.43     21.79 o 
 -11   4   3      609.18      576.59     33.16 o 
 -10   4   3        2.99       -7.72     10.03 o 
  -9   4   3       14.23        9.47      9.98 o 
  -8   4   3       42.61       38.59      9.42 o 
  -7   4   3       11.21       12.69      6.94 o 
  -6   4   3      279.26      249.79     13.56 o 
  -5   4   3      117.82      124.61      9.12 o 
  -4   4   3      127.45      123.01     16.23 o 
  -3   4   3      194.02      185.73     11.09 o 
  -2   4   3     6174.98     6617.87    125.00 o 
  -1   4   3     1654.22     1725.36     32.19 o 
   0   4   3      201.29      200.92      8.42 o 
   1   4   3      882.52      937.54     23.89 o 
   2   4   3      719.24      680.00     36.06 o 
   3   4   3        6.99       -0.22      7.12 o 
   4   4   3      162.91      176.86      9.98 o 
   5   4   3     3349.77     3495.49     91.47 o 
   6   4   3      913.48      917.98     43.50 o 
   7   4   3      552.42      550.17     48.32 o 
   8   4   3      367.65      372.08     85.88 o 
   9   4   3       50.11       73.29     21.71 o 
  10   4   3       29.97       32.33     20.96 o 
  11   4   3        0.62       -0.75     18.98 o 
 -12   5   3      311.28      349.08     51.89 o 
 -11   5   3       65.19      121.16     33.47 o 
 -10   5   3      663.77      607.82     30.92 o 
  -9   5   3        2.75        0.65      8.46 o 
  -8   5   3      368.09      417.38     20.46 o 
  -7   5   3        0.45       -0.31      7.92 o 
  -6   5   3      486.21      545.02     18.78 o 
  -5   5   3        0.21       -6.12      4.37 o 
  -4   5   3      298.18      235.01     12.79 o 
  -3   5   3       40.45       45.57      9.91 o 
  -2   5   3     5913.14     6024.99    118.02 o 
  -1   5   3       31.38       29.72      5.25 o 
   0   5   3     7948.54     8066.82    196.36 o 
   1   5   3        0.24        0.55      5.02 o 
   2   5   3    16283.46    14636.82   1955.41 o 
   3   5   3      219.80      170.29     27.37 o 
   4   5   3     1623.66     1702.26     54.88 o 
   5   5   3     1013.00     1015.89     43.47 o 
   6   5   3      283.14      295.66     38.98 o 
   7   5   3      142.52      145.62     23.43 o 
   8   5   3       34.50       30.99     16.54 o 
   9   5   3      169.17      205.48     31.53 o 
  10   5   3       17.95       31.33     19.13 o 
  11   5   3      302.49      373.68     43.93 o 
 -12   6   3       66.12       12.06     26.33 o 
 -11   6   3      119.85       93.92     30.10 o 
 -10   6   3      467.01      508.90     51.76 o 
  -9   6   3      138.14      175.02     24.97 o 
  -8   6   3      156.52      153.46     17.98 o 
  -7   6   3       76.72       89.26     10.54 o 
  -6   6   3      142.69      147.76     13.62 o 
  -5   6   3       79.61      110.86     11.14 o 
  -4   6   3      661.72      830.02     51.17 o 
  -3   6   3      666.73      670.76     33.08 o 
  -2   6   3     4162.43     4006.49     67.73 o 
  -1   6   3      223.68      281.98     13.04 o 
   0   6   3     1068.02     1054.92     32.91 o 
   1   6   3        0.18        4.04      5.75 o 
   2   6   3     6651.37     6977.09    142.46 o 
   3   6   3      573.79      558.74     28.20 o 
   4   6   3     1828.74     1849.62    134.39 o 
   5   6   3     1106.00     1115.75     47.13 o 
   6   6   3       32.70       60.18     17.18 o 
   7   6   3      554.50      547.33     39.38 o 
   8   6   3      386.69      383.01     36.32 o 
   9   6   3      405.64      418.18     40.51 o 
  10   6   3       29.89       72.16     23.27 o 
  11   6   3        7.50        2.31     19.89 o 
 -12   7   3       38.54       21.92     27.76 o 
 -11   7   3        7.07        6.88     23.35 o 
 -10   7   3      507.16      570.01     76.73 o 
  -9   7   3       33.07       13.03     33.21 o 
  -8   7   3      829.40      743.16     58.24 o 
  -7   7   3       13.54        0.61     10.53 o 
  -6   7   3       54.50       49.06     13.54 o 
  -5   7   3      351.92      352.10     17.66 o 
  -4   7   3       30.17       16.40     15.83 o 
  -3   7   3        5.92        9.80      7.76 o 
  -2   7   3       66.10       56.45      8.04 o 
  -1   7   3      332.33      341.05     15.39 o 
   0   7   3        0.32        1.60      6.44 o 
   1   7   3        3.62       -4.04      5.55 o 
   2   7   3      237.15      321.72     18.02 o 
   3   7   3       31.33       12.72     12.26 o 
   4   7   3     3496.39     3445.24     91.31 o 
   5   7   3      720.85      752.28     46.44 o 
   6   7   3        3.91       -4.79     11.81 o 
   7   7   3      117.25       85.88     22.12 o 
   8   7   3        0.08        9.87     15.55 o 
   9   7   3       12.51        6.31     18.04 o 
  10   7   3       69.71       72.15     42.61 o 
 -11   8   3       12.54        2.33     24.00 o 
 -10   8   3       15.54       24.85     33.27 o 
  -9   8   3      122.50      125.57     23.77 o 
  -8   8   3       14.29       18.92     14.48 o 
  -7   8   3      209.83      222.05     25.02 o 
  -6   8   3       81.31       46.60     13.96 o 
  -5   8   3      112.89       96.48     30.22 o 
  -4   8   3      481.84      485.71     63.56 o 
  -3   8   3       94.89       81.00     14.15 o 
  -2   8   3     2354.63     2163.03     45.58 o 
  -1   8   3       12.90        6.91      6.35 o 
   0   8   3      863.47      777.92     31.11 o 
   1   8   3      589.27      616.60     29.05 o 
   2   8   3       39.98       35.99      9.48 o 
   3   8   3      315.07      283.30     19.40 o 
   4   8   3      220.27      213.67     23.23 o 
   5   8   3       17.63       20.33     13.73 o 
   6   8   3      611.51      589.57     39.74 o 
   7   8   3        1.58       -9.00     13.21 o 
   8   8   3       30.86       14.58     24.84 o 
   9   8   3      173.39      208.27     56.62 o 
  10   8   3       59.73       55.18     24.40 o 
 -11   9   3        1.95       29.38     19.73 o 
 -10   9   3      176.97      152.55     38.53 o 
  -9   9   3      213.76      187.39     27.02 o 
  -8   9   3     1568.68     1549.46     61.28 o 
  -7   9   3       25.60       10.87     13.46 o 
  -6   9   3      196.50      186.58     22.72 o 
  -5   9   3       16.14       11.10     10.86 o 
  -4   9   3       88.45       83.56     31.65 o 
  -3   9   3      199.44      211.10     14.03 o 
  -2   9   3      185.40      198.92     13.83 o 
  -1   9   3      196.30      187.14     16.96 o 
   0   9   3      384.93      369.26     23.40 o 
   1   9   3       52.79       64.16     15.31 o 
   2   9   3      440.73      392.63     34.12 o 
   3   9   3      153.19      173.46     17.49 o 
   4   9   3      418.76      212.35     33.34 o 
   5   9   3      104.16      128.70     26.01 o 
   6   9   3      999.00     1027.73     52.00 o 
   7   9   3      178.95      256.15     34.18 o 
   8   9   3        0.25      -18.67     19.59 o 
   9   9   3      104.99       83.59     27.01 o 
 -10  10   3       47.35       40.80     21.21 o 
  -9  10   3       36.29       49.91     18.97 o 
  -8  10   3     2086.68     2154.84     96.58 o 
  -7  10   3       22.55       16.02     14.42 o 
  -6  10   3      543.55      499.74     33.61 o 
  -5  10   3      305.61      284.94     25.61 o 
  -4  10   3      442.58      497.66     37.10 o 
  -3  10   3        6.86       12.03     10.43 o 
  -2  10   3        6.11       19.14     17.77 o 
  -1  10   3        1.86        6.11      9.40 o 
   0  10   3     2513.61     2467.10     75.24 o 
   1  10   3      139.88      151.14     19.39 o 
   2  10   3      893.76      882.62     40.98 o 
   3  10   3       57.83       65.91     20.89 o 
   4  10   3        3.04        1.80      9.66 o 
   5  10   3       85.52      126.99     22.53 o 
   6  10   3      157.76      135.14     25.47 o 
   7  10   3      100.24      116.65     27.24 o 
   8  10   3      193.19      161.12     30.86 o 
   9  10   3      131.20      107.80     29.50 o 
 -10  11   3       85.79      130.16     27.64 o 
  -9  11   3        8.42       13.40     16.53 o 
  -8  11   3      102.26       88.05     21.85 o 
  -7  11   3       21.52       37.18     17.19 o 
  -6  11   3      890.79      871.05     44.14 o 
  -5  11   3       69.00       65.57     17.65 o 
  -4  11   3       26.73       30.37     17.64 o 
  -3  11   3       25.75       15.80     11.97 o 
  -2  11   3     1311.11     1305.89     50.38 o 
  -1  11   3     1022.46      951.63     64.08 o 
   0  11   3      164.32      200.50     53.90 o 
   1  11   3      273.48      290.93     25.49 o 
   2  11   3      234.97      267.10     25.86 o 
   3  11   3      172.55      160.39     22.62 o 
   4  11   3      222.55      188.91     43.85 o 
   5  11   3      193.87      211.80     37.01 o 
   6  11   3      293.08      304.87     58.57 o 
   7  11   3      691.76      664.70     48.73 o 
   8  11   3      111.26      157.93     87.50 o 
  -9  12   3       56.94       47.60     31.46 o 
  -8  12   3       83.23      102.52     22.93 o 
  -7  12   3        0.30      -17.25     13.78 o 
  -6  12   3       22.07        1.96     13.71 o 
  -5  12   3       38.18       24.59     14.29 o 
  -4  12   3      208.56      208.69     25.08 o 
  -3  12   3       60.60       58.32     16.24 o 
  -2  12   3       82.80      122.46     30.74 o 
  -1  12   3        3.91        5.45     18.03 o 
   0  12   3     1876.35     1823.49     94.83 o 
   1  12   3       98.61      109.48     30.74 o 
   2  12   3       33.79       48.84     17.39 o 
   3  12   3      283.55      254.19     33.86 o 
   4  12   3       24.65       18.63     16.05 o 
   5  12   3      146.50      167.01     56.56 o 
   6  12   3       20.80       15.95     18.68 o 
   7  12   3        5.69       -1.61     16.54 o 
  -8  13   3      176.08      253.57     46.18 o 
  -7  13   3        3.77       15.12     16.92 o 
  -6  13   3       87.98       87.74     21.69 o 
  -5  13   3       30.45       26.30     16.76 o 
  -4  13   3      709.67      838.35     44.92 o 
  -3  13   3      268.79      231.06     27.41 o 
  -2  13   3      266.94      237.39     41.38 o 
  -1  13   3      658.14      632.91     59.15 o 
   0  13   3     2345.68     2379.21    116.88 o 
   1  13   3       19.87       -5.84     18.94 o 
   2  13   3      316.81      260.87     44.88 o 
   3  13   3        1.19       -4.02     22.05 o 
   4  13   3      178.65      182.48     29.19 o 
   5  13   3        0.10        2.44     17.39 o 
   6  13   3        2.45        9.66     19.25 o 
  -7  14   3        0.20        9.56     21.01 o 
  -6  14   3        3.95       -4.64     17.58 o 
  -5  14   3       24.19        4.55     23.80 o 
  -4  14   3      339.24      353.21     36.58 o 
  -3  14   3       40.04       41.51     27.24 o 
  -2  14   3      123.49      165.65     37.49 o 
  -1  14   3      542.71      696.08     64.60 o 
   0  14   3      227.36      319.76     49.81 o 
   1  14   3        0.05      -16.09     19.59 o 
   2  14   3       59.93       62.27     31.78 o 
   3  14   3      375.36      442.48     60.32 o 
   4  14   3       12.61       13.49     27.37 o 
   5  14   3      183.82      227.40     53.32 o 
  -6  15   3        0.40       28.10     19.29 o 
  -5  15   3       11.15       19.60     18.89 o 
  -4  15   3       38.62       76.41     31.91 o 
  -3  15   3      285.31      280.85     48.13 o 
  -2  15   3     1341.31     1351.17     90.16 o 
  -1  15   3       55.47       96.38     34.64 o 
   0  15   3      223.70      170.32     42.68 o 
   1  15   3        2.23       -6.10     24.91 o 
   2  15   3       87.01      106.50     36.97 o 
   3  15   3       71.68       73.68     36.97 o 
   4  15   3       14.15       40.60     34.77 o 
  -4  16   3        0.10       18.42     28.93 o 
  -3  16   3       21.91       13.62     28.93 o 
  -2  16   3       59.36       60.45     33.60 o 
  -1  16   3        0.00       29.06     29.71 o 
   0  16   3       34.78       44.11     30.61 o 
   1  16   3       24.74       23.22     31.65 o 
  -1 -16   4      119.90       62.53     32.04 o 
   0 -16   4      114.26      104.17     39.69 o 
   1 -16   4      224.55      209.50     49.42 o 
   2 -16   4      898.86      856.55     81.98 o 
   3 -16   4        0.21      -28.67     26.85 o 
  -4 -15   4      309.77      350.90     55.78 o 
  -3 -15   4      799.08      749.40     71.48 o 
  -2 -15   4      986.68     1036.86     80.82 o 
  -1 -15   4       59.44       34.28     40.21 o 
   0 -15   4      312.39      431.45     56.30 o 
   1 -15   4        0.63        4.28     21.66 o 
   2 -15   4       44.48       54.87     32.43 o 
   3 -15   4       34.90       17.90     27.76 o 
   4 -15   4        0.98       -3.89     26.59 o 
   5 -15   4       53.73       47.87     33.60 o 
  -6 -14   4       92.81       84.39     26.87 o 
  -5 -14   4       12.56       16.61     23.54 o 
  -4 -14   4       51.74       56.47     31.98 o 
  -3 -14   4      242.00      286.09     32.85 o 
  -2 -14   4      280.63      281.62     31.01 o 
  -1 -14   4      101.25       65.62     86.07 o 
   0 -14   4       34.47       20.51     16.16 o 
   1 -14   4      199.99      178.65     26.81 o 
   2 -14   4      504.13      495.02     59.41 o 
   3 -14   4      136.61      153.46     40.73 o 
   4 -14   4     3338.81     3777.35    170.84 o 
   5 -14   4        8.58       19.20     27.50 o 
   6 -14   4      516.10      560.91     70.18 o 
  -7 -13   4      117.31      104.17     40.08 o 
  -6 -13   4        4.02       -5.16     16.36 o 
  -5 -13   4       27.10        0.98     16.62 o 
  -4 -13   4      112.77      138.21     25.59 o 
  -3 -13   4       25.08       23.72     16.22 o 
  -2 -13   4      357.76      371.91     26.51 o 
  -1 -13   4     1308.39     1297.19     67.94 o 
   0 -13   4     1006.46     1066.35     41.74 o 
   1 -13   4       85.26       82.62     32.56 o 
   2 -13   4      341.78      317.23     32.74 o 
   3 -13   4      134.32       69.70     26.72 o 
   4 -13   4       21.78        9.26     16.33 o 
   5 -13   4       12.84       -5.32     23.48 o 
   6 -13   4      443.85      459.73     62.53 o 
   7 -13   4        2.08       21.40     27.50 o 
  -8 -12   4      161.86      201.20     47.48 o 
  -7 -12   4       30.33       33.47     29.71 o 
  -6 -12   4      948.03     1047.24     81.85 o 
  -5 -12   4        0.41       -8.95     13.58 o 
  -4 -12   4       16.25       16.48     15.27 o 
  -3 -12   4       43.40       42.74     11.42 o 
  -2 -12   4       89.93       69.93     12.64 o 
  -1 -12   4        0.95       -2.21      7.65 o 
   0 -12   4       42.36       42.17     11.00 o 
   1 -12   4       47.20       29.71     11.46 o 
   2 -12   4      386.83      340.33     32.43 o 
   3 -12   4       53.15       68.14     19.19 o 
   4 -12   4     1438.89     1365.70     61.07 o 
   5 -12   4      134.52      109.63     23.96 o 
   6 -12   4     5218.63     5459.96    212.22 o 
   7 -12   4       35.75       50.59     31.52 o 
   8 -12   4      222.83      315.48     55.00 o 
  -9 -11   4       27.50      -22.96     24.65 o 
  -8 -11   4      304.80      303.29     51.63 o 
  -7 -11   4      270.70      305.10     48.78 o 
  -6 -11   4        6.50       14.66     23.74 o 
  -5 -11   4       90.17       92.36     30.48 o 
  -4 -11   4      468.89      517.14     36.40 o 
  -3 -11   4      276.68      238.68     17.28 o 
  -2 -11   4      117.39      125.89     21.64 o 
  -1 -11   4       44.39       37.32      9.39 o 
   0 -11   4     1839.24     1888.55     44.27 o 
   1 -11   4      895.27      848.08     45.14 o 
   2 -11   4      246.12      242.09     19.80 o 
   3 -11   4        4.91        1.60      9.64 o 
   4 -11   4        5.75       -2.91     12.77 o 
   5 -11   4        0.93      -14.56     14.33 o 
   6 -11   4     2838.70     2779.06    125.44 o 
   7 -11   4        2.15      -16.09     19.59 o 
   8 -11   4        0.15       -1.43     22.83 o 
   9 -11   4        8.96       10.12     28.41 o 
  -9 -10   4      858.41      920.89     81.08 o 
  -8 -10   4        0.02       -0.65     21.40 o 
  -7 -10   4      211.21      155.92     38.27 o 
  -6 -10   4       43.41       33.08     23.61 o 
  -5 -10   4      697.33      800.38     63.04 o 
  -4 -10   4     1177.89     1205.20     37.20 o 
  -3 -10   4      286.51      254.62     25.78 o 
  -2 -10   4      121.04       98.03     11.78 o 
  -1 -10   4        1.11        3.53      6.56 o 
   0 -10   4       11.05        3.18      7.79 o 
   1 -10   4       94.81      115.60     13.86 o 
   2 -10   4       97.72       94.99     13.22 o 
   3 -10   4        0.03       -2.31      6.63 o 
   4 -10   4       26.01       17.90      7.97 o 
   5 -10   4      293.85      318.97     31.51 o 
   6 -10   4      318.13      302.24     32.21 o 
   7 -10   4      444.34      454.14     38.25 o 
   8 -10   4       63.17       67.97     30.61 o 
   9 -10   4      169.49      103.39     37.62 o 
  10 -10   4      194.01      176.81     46.44 o 
 -10  -9   4      159.48      127.78     39.95 o 
  -9  -9   4     1203.84     1314.98     92.10 o 
  -8  -9   4       68.49       89.51     32.82 o 
  -7  -9   4       16.68       -0.52     20.11 o 
  -6  -9   4      181.06      203.66     38.40 o 
  -5  -9   4       43.63       21.40     20.89 o 
  -4  -9   4       58.50       65.89     13.57 o 
  -3  -9   4      557.00      473.98     22.50 o 
  -2  -9   4        3.41       -0.72      6.34 o 
  -1  -9   4        3.82       10.47      6.17 o 
   0  -9   4      460.28      429.04     25.98 o 
   1  -9   4      396.02      379.43     37.52 o 
   2  -9   4     1911.59     1881.31     38.93 o 
   3  -9   4        7.50       12.62      7.11 o 
   4  -9   4     1957.37     2060.61     43.20 o 
   5  -9   4       17.25       27.31      8.67 o 
   6  -9   4      771.77      890.06     29.24 o 
   7  -9   4      330.49      326.91     45.34 o 
   8  -9   4      602.83      658.28     43.98 o 
   9  -9   4      271.06      260.39     48.19 o 
  10  -9   4        9.25       22.18     29.58 o 
 -11  -8   4      370.85      405.84     87.17 o 
 -10  -8   4      522.65      465.53     44.68 o 
  -9  -8   4      387.31      389.83     39.41 o 
  -8  -8   4       13.00        8.28     14.94 o 
  -7  -8   4       13.62       49.16     24.39 o 
  -6  -8   4       67.18      112.08     29.58 o 
  -5  -8   4       57.04       72.12     26.07 o 
  -4  -8   4     5230.44     5156.75    106.69 o 
  -3  -8   4      670.16      640.18     24.31 o 
  -2  -8   4      765.48      739.10     22.67 o 
  -1  -8   4      509.20      520.15     25.51 o 
   0  -8   4      103.20      125.05     16.39 o 
   1  -8   4        3.48        8.86      6.43 o 
   2  -8   4      440.41      432.15     26.16 o 
   3  -8   4      135.78      133.67     14.85 o 
   4  -8   4       24.94       11.10      6.80 o 
   5  -8   4      141.83      141.18     12.86 o 
   6  -8   4        8.08        4.88      7.82 o 
   7  -8   4      150.12      170.27     15.42 o 
   8  -8   4     1788.57     1965.45     68.07 o 
   9  -8   4      628.16      659.85     52.60 o 
  10  -8   4      334.43      347.00     52.54 o 
 -11  -7   4       65.43       49.34     23.30 o 
 -10  -7   4      139.23       76.31     37.68 o 
  -9  -7   4      608.60      582.60     44.23 o 
  -8  -7   4       80.81       85.12     29.32 o 
  -7  -7   4      740.32      647.49     42.00 o 
  -6  -7   4      126.22      146.07     32.04 o 
  -5  -7   4        3.69       -1.54      5.58 o 
  -4  -7   4     4699.82     4860.74    100.39 o 
  -3  -7   4      520.50      525.93     20.67 o 
  -2  -7   4      155.15      169.86     13.00 o 
  -1  -7   4        1.02       -7.36      6.78 o 
   0  -7   4     2760.95     3031.97     58.91 o 
   1  -7   4      213.26      221.88     16.25 o 
   2  -7   4      914.24      794.86     20.67 o 
   3  -7   4      153.00      168.37     10.92 o 
   4  -7   4     3827.09     3900.87     63.33 o 
   5  -7   4      426.06      439.42     18.51 o 
   6  -7   4     3128.92     3154.60     58.45 o 
   7  -7   4        0.01        6.78      9.27 o 
   8  -7   4      122.33      122.06     14.80 o 
   9  -7   4      119.87      151.20     20.72 o 
  10  -7   4      434.68      376.97     54.35 o 
  11  -7   4       40.81       18.81     29.97 o 
 -11  -6   4        7.41       15.21     19.58 o 
 -10  -6   4      511.12      507.78     43.68 o 
  -9  -6   4      162.00      119.05     27.50 o 
  -8  -6   4      797.47      834.47     46.49 o 
  -7  -6   4      397.78      374.37     32.95 o 
  -6  -6   4     1070.70     1005.44     46.55 o 
  -5  -6   4      607.39      638.28     19.83 o 
  -4  -6   4      148.78      202.95     12.24 o 
  -3  -6   4      163.52      143.80     10.95 o 
  -2  -6   4     2353.32     2121.01     53.25 o 
  -1  -6   4       78.48      117.40     17.06 o 
   0  -6   4     4009.37     4195.20    109.99 o 
   1  -6   4        8.38        4.68      6.12 o 
   2  -6   4       25.00       50.41      6.11 o 
   3  -6   4      219.70      240.40     11.58 o 
   4  -6   4       16.91       15.20      5.96 o 
   5  -6   4        3.00        2.25      7.79 o 
   6  -6   4       23.97       27.97      9.58 o 
   7  -6   4        0.44        6.56      7.63 o 
   8  -6   4      106.88      104.88     17.90 o 
   9  -6   4        0.06       25.21     12.15 o 
  10  -6   4      800.02      896.00     48.80 o 
  11  -6   4       13.31       32.04     32.69 o 
 -12  -5   4        5.76       11.99     20.78 o 
 -11  -5   4       96.01       83.71     47.41 o 
 -10  -5   4        7.49        9.25     16.31 o 
  -9  -5   4      482.07      462.72     54.94 o 
  -8  -5   4        3.20       26.09     15.02 o 
  -7  -5   4      640.87      713.14     40.40 o 
  -6  -5   4      106.93      107.46     18.44 o 
  -5  -5   4     1366.37     1405.60     28.06 o 
  -4  -5   4       13.89       21.86      5.73 o 
  -3  -5   4      173.01      219.29     16.16 o 
  -2  -5   4     6190.50     6530.98    104.22 o 
  -1  -5   4      279.00      178.89     19.46 o 
   0  -5   4    20051.80    21878.42    311.86 o 
   1  -5   4       18.81       19.54      6.27 o 
   2  -5   4     4664.75     4907.81     68.63 o 
   3  -5   4       10.31       10.89      4.68 o 
   4  -5   4     3135.19     3144.20     51.41 o 
   5  -5   4      337.00      330.84     17.65 o 
   6  -5   4      882.44      821.53     28.41 o 
   7  -5   4      612.40      614.90     23.44 o 
   8  -5   4       11.40        3.73      8.00 o 
   9  -5   4      175.76      202.56     27.96 o 
  10  -5   4      106.75      159.33     21.67 o 
  11  -5   4        4.10      -18.85     12.57 o 
 -12  -4   4       78.27      115.95     29.35 o 
 -11  -4   4       11.02        1.85     17.33 o 
 -10  -4   4       39.58       42.42     19.24 o 
  -9  -4   4      151.85      150.85     25.26 o 
  -8  -4   4      749.03      745.41     42.20 o 
  -7  -4   4      105.24       88.04     18.30 o 
  -6  -4   4       12.12        5.25      4.88 o 
  -5  -4   4      222.21      237.95     13.90 o 
  -4  -4   4       28.88       44.03      5.69 o 
  -3  -4   4      396.59      391.85     14.48 o 
  -2  -4   4     5486.43     5895.51     93.41 o 
  -1  -4   4       85.68      105.42     23.87 o 
   0  -4   4     1508.91     1293.91     31.51 o 
   1  -4   4        8.96       18.63      4.23 o 
   2  -4   4     3564.72     3349.92     48.66 o 
   3  -4   4       73.44       61.06      6.34 o 
   4  -4   4    10603.22    11651.13    364.00 o 
   5  -4   4      114.63      122.15     14.94 o 
   6  -4   4       69.40       57.33     10.88 o 
   7  -4   4      218.94      191.95     14.73 o 
   8  -4   4     1009.00      993.44     31.28 o 
   9  -4   4      204.41      189.78     27.10 o 
  10  -4   4      324.99      292.70     34.21 o 
  11  -4   4       59.85       67.39     23.31 o 
 -12  -3   4      174.87      188.24     32.91 o 
 -11  -3   4      164.71      120.94     25.73 o 
 -10  -3   4        6.80       -0.39     14.54 o 
  -9  -3   4      231.69      214.39     27.81 o 
  -8  -3   4      167.79      185.31     32.62 o 
  -7  -3   4      546.50      592.63     34.50 o 
  -6  -3   4      946.02      917.50     24.71 o 
  -5  -3   4     2213.44     2318.19     46.35 o 
  -4  -3   4     2037.86     1827.40     38.27 o 
  -3  -3   4     1265.36     1405.32     29.21 o 
  -2  -3   4      263.76      283.06     18.96 o 
  -1  -3   4        3.05        6.06      4.81 o 
   0  -3   4     5983.91     5765.79     95.62 o 
   1  -3   4       24.20       23.13      3.61 o 
   2  -3   4     1245.45     1269.55     22.53 o 
   3  -3   4      182.01      195.08     14.71 o 
   4  -3   4     3316.50     3754.39     68.91 o 
   5  -3   4      837.96      890.32     27.77 o 
   6  -3   4      262.57      241.37     15.71 o 
   7  -3   4      689.03      619.74     22.59 o 
   8  -3   4     1184.02     1231.18     33.99 o 
   9  -3   4      865.72      818.65     60.58 o 
  10  -3   4      348.92      385.62     54.68 o 
  11  -3   4       41.17       42.43     21.75 o 
 -12  -2   4       85.73       75.55     38.07 o 
 -11  -2   4        0.29       -0.53     16.14 o 
 -10  -2   4     1094.97     1126.99     82.57 o 
  -9  -2   4      358.84      338.40     31.27 o 
  -8  -2   4      489.15      479.25     32.95 o 
  -7  -2   4       14.87       20.47     11.55 o 
  -6  -2   4       99.38      124.32      9.80 o 
  -5  -2   4       34.38       34.57      6.74 o 
  -4  -2   4       11.51       -2.51      4.10 o 
  -3  -2   4       35.80       43.61      6.23 o 
  -2  -2   4      448.66      540.64     16.56 o 
  -1  -2   4      421.43      430.91     16.46 o 
   0  -2   4      410.41      518.75     27.24 o 
   1  -2   4      319.34      318.18     25.94 o 
   2  -2   4     1567.08     1537.81     39.39 o 
   3  -2   4       80.35       98.51      8.92 o 
   4  -2   4     1932.21     1961.70     51.84 o 
   5  -2   4       39.82       38.59      7.00 o 
   6  -2   4      507.06      542.59     20.63 o 
   7  -2   4        2.10        8.74      9.23 o 
   8  -2   4      252.94      248.49     36.71 o 
   9  -2   4      129.53      134.02     24.34 o 
  10  -2   4      323.14      319.69     50.33 o 
  11  -2   4       33.90       19.12     19.07 o 
  12  -2   4      103.55       87.17     28.26 o 
 -12  -1   4        1.01       18.15     19.41 o 
 -11  -1   4      221.70      187.18     29.01 o 
 -10  -1   4      216.65      231.51     29.25 o 
  -9  -1   4     1051.88     1089.46    100.79 o 
  -8  -1   4       81.92       71.51     16.97 o 
  -7  -1   4     1014.45     1025.25     42.19 o 
  -6  -1   4     2884.73     3123.73     79.85 o 
  -5  -1   4       16.03       12.42     21.79 o 
  -4  -1   4     2041.73     1883.56     50.25 o 
  -3  -1   4     4576.77     4729.76     75.89 o 
  -2  -1   4     1855.38     1935.77     34.98 o 
  -1  -1   4       20.04       17.02      3.89 o 
   0  -1   4     8607.05     8681.18     86.36 o 
   1  -1   4      153.26      134.52     10.44 o 
   2  -1   4     3193.93     3050.30     52.71 o 
   3  -1   4        0.80        9.47      4.94 o 
   4  -1   4      197.45      230.51     11.21 o 
   5  -1   4      267.85      259.88     12.54 o 
   6  -1   4      410.93      433.91     16.90 o 
   7  -1   4     1180.13     1200.39     29.81 o 
   8  -1   4       33.59       49.44     30.03 o 
   9  -1   4      905.97      892.19     49.66 o 
  10  -1   4       66.74       48.89     20.38 o 
  11  -1   4        1.91        7.38     18.62 o 
  12  -1   4       40.96       12.33     25.88 o 
 -13   0   4      415.50      458.01     44.39 o 
 -12   0   4        0.18        2.82     17.89 o 
 -11   0   4       63.15       55.20     35.09 o 
 -10   0   4       92.83       92.33     24.65 o 
  -9   0   4      348.96      335.68     29.40 o 
  -8   0   4       68.48       53.87     15.55 o 
  -7   0   4      491.09      503.72     69.21 o 
  -6   0   4      778.17      823.92     33.79 o 
  -5   0   4      989.01     1064.13     35.83 o 
  -4   0   4     1005.22      997.68     26.43 o 
  -3   0   4     3803.41     3769.95     64.09 o 
  -2   0   4     4703.79     4652.71     89.50 o 
  -1   0   4       80.15       84.73      5.41 o 
   0   0   4      666.80      702.38     16.42 o 
   1   0   4     1585.72     1510.88     29.02 o 
   2   0   4     1607.93     1699.57     32.68 o 
   3   0   4     1257.68     1098.81     25.95 o 
   4   0   4     2498.16     2679.34     61.02 o 
   5   0   4     1104.09     1090.06     24.77 o 
   6   0   4      387.32      420.87     19.27 o 
   7   0   4        2.13       -0.48     10.86 o 
   8   0   4       13.84       -7.69     12.71 o 
   9   0   4        3.60       -7.95     16.99 o 
  10   0   4      238.51      230.30     31.59 o 
  11   0   4       46.14        5.05     20.37 o 
  12   0   4       27.42        3.17     20.22 o 
 -13   1   4      202.57      191.66     37.75 o 
 -12   1   4       30.07       18.03     18.32 o 
 -11   1   4       83.12      100.26     23.48 o 
 -10   1   4      602.28      668.77     41.69 o 
  -9   1   4     2430.11     2473.47     77.82 o 
  -8   1   4     1042.97     1056.73     60.51 o 
  -7   1   4     1144.97     1268.54     45.63 o 
  -6   1   4     2773.87     2865.39     60.20 o 
  -5   1   4       46.86       71.96     10.42 o 
  -4   1   4     1815.39     1778.86     37.16 o 
  -3   1   4      240.33      230.91      9.32 o 
  -2   1   4    58920.59    61698.95    837.77 o 
  -1   1   4     1131.34     1127.15     40.08 o 
   0   1   4    37114.64    38696.30    664.22 o 
   1   1   4      869.79      762.82     22.16 o 
   2   1   4     4465.24     4541.05     63.11 o 
   3   1   4      180.78      170.08      8.24 o 
   4   1   4     1079.58     1152.19     23.77 o 
   5   1   4        6.02       -0.11      6.98 o 
   6   1   4     2282.67     2433.47     42.75 o 
   7   1   4       95.68       82.34     18.15 o 
   8   1   4      301.10      278.62     29.44 o 
   9   1   4      111.01      145.80     26.01 o 
  10   1   4      319.18      352.34     37.33 o 
  11   1   4      786.12      762.12     54.55 o 
 -13   2   4      155.95      227.61     34.94 o 
 -12   2   4        6.78       24.11     18.83 o 
 -11   2   4      232.27      217.66     43.26 o 
 -10   2   4       91.56      128.89     23.27 o 
  -9   2   4      167.99      204.51     23.71 o 
  -8   2   4       46.78       30.28     19.39 o 
  -7   2   4      433.35      398.84     35.46 o 
  -6   2   4      559.82      611.52     22.99 o 
  -5   2   4        3.16       -0.81      5.34 o 
  -4   2   4       31.82       11.91      4.70 o 
  -3   2   4      888.03      910.00     18.06 o 
  -2   2   4   122957.40   127642.82   1741.57 o 
  -1   2   4       17.29       28.73      6.05 o 
   0   2   4      583.91      673.78     14.12 o 
   1   2   4      365.98      168.51     15.70 o 
   2   2   4     1973.70     1887.14     36.79 o 
   3   2   4      230.47      272.14     12.34 o 
   4   2   4    10949.16    11023.11    168.16 o 
   5   2   4     2717.94     2782.92     64.97 o 
   6   2   4      986.94      934.04     64.54 o 
   7   2   4      205.92      212.75     29.32 o 
   8   2   4       24.03       32.94     16.51 o 
   9   2   4      163.98      153.91     26.42 o 
  10   2   4        1.24       15.56     17.11 o 
  11   2   4      170.22      176.65     32.98 o 
 -12   3   4        0.05        5.87     13.86 o 
 -11   3   4      259.44      253.08     30.04 o 
 -10   3   4        1.13       13.90     14.73 o 
  -9   3   4       72.69       96.27     18.66 o 
  -8   3   4      524.59      529.76     26.25 o 
  -7   3   4      352.37      331.97     16.73 o 
  -6   3   4      746.28      711.30     21.31 o 
  -5   3   4       26.45       22.47      5.72 o 
  -4   3   4      141.12      177.22      8.89 o 
  -3   3   4      664.56      648.66     13.96 o 
  -2   3   4    11147.06    11730.54    206.78 o 
  -1   3   4      770.59      829.34     14.76 o 
   0   3   4    11848.83    11743.32    147.21 o 
   1   3   4      856.20      842.96     22.04 o 
   2   3   4     2841.34     2637.79    430.80 o 
   3   3   4      249.99      285.51     13.79 o 
   4   3   4      929.63      959.13     25.18 o 
   5   3   4      416.52      399.50     15.46 o 
   6   3   4        8.39        2.44     10.86 o 
   7   3   4     1879.14     1623.56     62.90 o 
   8   3   4       37.91        9.61     14.59 o 
   9   3   4      183.44      179.57     50.85 o 
  10   3   4        3.45       -5.81     14.97 o 
  11   3   4     1133.73     1161.51     65.62 o 
 -12   4   4        0.28      -22.70     20.37 o 
 -11   4   4      241.82      202.93     27.42 o 
 -10   4   4       81.31       95.12     16.00 o 
  -9   4   4       73.35       64.48     11.68 o 
  -8   4   4        6.84       14.20      8.07 o 
  -7   4   4      147.81      138.03     11.82 o 
  -6   4   4      195.76      176.88     11.48 o 
  -5   4   4        3.64        0.44      4.49 o 
  -4   4   4     2980.52     3128.74     47.75 o 
  -3   4   4      133.01      131.92      7.77 o 
  -2   4   4     1480.80     1454.89     39.73 o 
  -1   4   4      768.15      807.42     15.44 o 
   0   4   4      620.45      644.05     15.44 o 
   1   4   4        0.95        7.19      5.03 o 
   2   4   4      467.54      606.32     35.41 o 
   3   4   4        1.34        0.83      7.70 o 
   4   4   4     1055.72     1230.34     30.10 o 
   5   4   4      436.77      536.68     22.25 o 
   6   4   4     3434.27     3447.62     96.20 o 
   7   4   4     6026.75     6057.42    177.13 o 
   8   4   4      318.03      375.82     35.42 o 
   9   4   4       21.81       13.71     15.69 o 
  10   4   4       11.33        9.76     17.59 o 
  11   4   4        4.39       24.87     22.85 o 
 -12   5   4      543.18      647.96     64.86 o 
 -11   5   4        4.13      -11.16     17.51 o 
 -10   5   4      303.01      286.81     41.64 o 
  -9   5   4       29.00       20.30      9.51 o 
  -8   5   4       46.06       54.70     10.34 o 
  -7   5   4       14.52       10.74      6.69 o 
  -6   5   4     3947.94     3965.00     63.89 o 
  -5   5   4       25.60       29.74      5.96 o 
  -4   5   4      335.12      459.26     16.37 o 
  -3   5   4       72.65       88.61     13.30 o 
  -2   5   4     2200.05     2448.71     67.00 o 
  -1   5   4      223.88      197.30      9.83 o 
   0   5   4      553.23      439.06     15.06 o 
   1   5   4     4097.19     4083.52     72.30 o 
   2   5   4     3938.96     3604.70    103.97 o 
   3   5   4     1760.64     1824.09     54.31 o 
   4   5   4      155.65      158.06     10.90 o 
   5   5   4        2.69       -1.57     11.80 o 
   6   5   4      333.05      354.46     29.99 o 
   7   5   4      523.97      433.20     40.60 o 
   8   5   4        1.15       21.80     15.83 o 
   9   5   4      628.76      630.42     61.23 o 
  10   5   4       14.99       27.49     20.20 o 
  11   5   4      249.63      247.04     72.00 o 
 -12   6   4      539.45      486.19     59.02 o 
 -11   6   4       44.93       53.32     28.41 o 
 -10   6   4      330.20      311.80     76.67 o 
  -9   6   4      156.26      185.55     59.35 o 
  -8   6   4      620.73      667.00     28.53 o 
  -7   6   4      465.94      497.66     19.63 o 
  -6   6   4       24.70        3.66      9.00 o 
  -5   6   4       49.03       55.84      8.58 o 
  -4   6   4     2657.13     2510.03     49.12 o 
  -3   6   4      163.10      174.77     17.12 o 
  -2   6   4      359.51      310.41     16.21 o 
  -1   6   4      331.20      354.60     16.37 o 
   0   6   4      506.89      472.03     16.70 o 
   1   6   4      138.78      130.83     10.98 o 
   2   6   4      310.82      335.35     17.74 o 
   3   6   4      231.67      204.04    107.99 o 
   4   6   4      430.60      361.94     26.73 o 
   5   6   4       67.85       57.34     16.02 o 
   6   6   4        8.82       -0.89     12.10 o 
   7   6   4      823.56      759.32     45.34 o 
   8   6   4      369.97      418.94     89.12 o 
   9   6   4     1183.75     1197.00     76.73 o 
  10   6   4       78.09       43.66     22.12 o 
 -12   7   4      133.68      172.53     42.16 o 
 -11   7   4        5.19       25.43     23.61 o 
 -10   7   4      352.99      385.91     36.35 o 
  -9   7   4        6.13       -6.94     13.30 o 
  -8   7   4     2698.36     2714.30     81.72 o 
  -7   7   4        2.11        3.65     20.63 o 
  -6   7   4       42.24       27.00     11.64 o 
  -5   7   4      264.00      311.38     16.17 o 
  -4   7   4      257.63      220.65     12.44 o 
  -3   7   4       13.06       14.44      4.98 o 
  -2   7   4      363.77      379.07     14.93 o 
  -1   7   4      122.76      128.98     10.33 o 
   0   7   4      273.76      262.57     17.27 o 
   1   7   4      805.39      815.98     28.67 o 
   2   7   4      591.21      459.24     21.50 o 
   3   7   4      943.05      556.76     43.07 o 
   4   7   4      772.83      720.19     36.38 o 
   5   7   4      134.62      107.87     24.06 o 
   6   7   4      172.55      177.85     31.39 o 
   7   7   4       21.53       13.44     15.41 o 
   8   7   4        0.01       12.61     17.45 o 
   9   7   4        6.85        1.01     18.02 o 
  10   7   4       91.30      101.73     28.75 o 
 -11   8   4       15.41        4.81     17.79 o 
 -10   8   4      693.03      720.34     51.69 o 
  -9   8   4       72.23       63.25     18.74 o 
  -8   8   4     1174.00     1190.61    107.54 o 
  -7   8   4       72.99       76.00     17.51 o 
  -6   8   4       45.05       13.23     12.25 o 
  -5   8   4       56.29       50.28     13.84 o 
  -4   8   4     2523.66     2426.93     94.63 o 
  -3   8   4      263.60      286.33     14.06 o 
  -2   8   4     1085.30     1000.06     27.16 o 
  -1   8   4     1305.71     1279.35     61.57 o 
   0   8   4       45.92       34.37      9.80 o 
   1   8   4      203.12      255.01     16.02 o 
   2   8   4       92.75       93.51     12.61 o 
   3   8   4      597.59      569.69     26.59 o 
   4   8   4      187.26      172.58     21.41 o 
   5   8   4      321.88      286.59     28.41 o 
   6   8   4      327.08      328.53     31.93 o 
   7   8   4        0.20      -14.69     13.55 o 
   8   8   4       31.94       60.75     21.88 o 
   9   8   4      578.26      522.48     47.09 o 
 -11   9   4        9.60       13.89     26.14 o 
 -10   9   4       61.19       74.41     22.16 o 
  -9   9   4       99.35      108.75     23.07 o 
  -8   9   4        2.46       13.90     14.65 o 
  -7   9   4       91.80       70.04     17.93 o 
  -6   9   4      592.58      609.46     49.88 o 
  -5   9   4       19.91       28.21     12.78 o 
  -4   9   4     1442.67     1411.87     91.52 o 
  -3   9   4      251.95      246.49     22.25 o 
  -2   9   4      697.10      645.09     22.73 o 
  -1   9   4        0.13        4.33      7.76 o 
   0   9   4       92.25      110.82     17.45 o 
   1   9   4        9.99       14.30      9.66 o 
   2   9   4      196.90      191.64     16.91 o 
   3   9   4     2163.12     2151.97     56.07 o 
   4   9   4      899.07      803.61     98.65 o 
   5   9   4       15.21       39.26     16.44 o 
   6   9   4      300.03      352.07     33.88 o 
   7   9   4      118.25      118.75     25.77 o 
   8   9   4       12.44       22.76     18.70 o 
   9   9   4        0.83        9.67     19.99 o 
 -11  10   4        9.66       -6.74     19.52 o 
 -10  10   4       11.31        2.06     16.87 o 
  -9  10   4        3.53      -18.81     14.67 o 
  -8  10   4     1212.54     1295.45     57.08 o 
  -7  10   4      128.25      139.18     22.95 o 
  -6  10   4     1155.61     1182.93     50.23 o 
  -5  10   4      164.95      144.40     21.39 o 
  -4  10   4      154.54      139.66     19.98 o 
  -3  10   4       17.24        3.07     12.00 o 
  -2  10   4      286.79      380.92     46.96 o 
  -1  10   4      681.57      733.70     55.00 o 
   0  10   4     2667.77     2539.98     75.43 o 
   1  10   4     3404.42     3302.23     86.61 o 
   2  10   4      447.14      479.45     31.15 o 
   3  10   4      304.44      265.25     21.51 o 
   4  10   4      595.85      600.84     38.27 o 
   5  10   4      571.90      505.69     37.05 o 
   6  10   4       76.53       57.52     19.34 o 
   7  10   4       46.38       28.45     19.51 o 
   8  10   4       11.19       22.79     20.55 o 
 -10  11   4      101.42       63.53     22.83 o 
  -9  11   4      166.68      243.55     31.77 o 
  -8  11   4      141.16      114.90     23.87 o 
  -7  11   4      213.92      245.42     34.64 o 
  -6  11   4      760.01      809.61     43.81 o 
  -5  11   4        0.92      -12.12     11.19 o 
  -4  11   4      650.59      650.16     36.82 o 
  -3  11   4      469.31      453.33     31.99 o 
  -2  11   4      817.35      817.65     40.23 o 
  -1  11   4       30.97       33.47     21.27 o 
   0  11   4      707.90      685.58     56.95 o 
   1  11   4     1141.56     1043.91     65.25 o 
   2  11   4       72.66       65.73     16.69 o 
   3  11   4        0.69      -15.97     10.65 o 
   4  11   4       33.77       28.04     13.45 o 
   6  11   4      231.05      278.88     35.01 o 
   7  11   4      973.12      930.73    114.93 o 
   8  11   4       15.17       44.16     24.27 o 
  -9  12   4       45.71       44.17     19.64 o 
  -8  12   4      280.19      308.10     34.04 o 
  -7  12   4       20.58       10.80     15.00 o 
  -6  12   4      295.90      348.35     43.85 o 
  -5  12   4       57.06       62.25     19.33 o 
  -4  12   4       47.99       36.48     15.64 o 
  -3  12   4       23.92       23.68     13.83 o 
  -2  12   4      169.13      124.92     31.65 o 
  -1  12   4     1462.47     1413.96     83.02 o 
   0  12   4     1323.74     1240.65     77.70 o 
   1  12   4     1596.46     1399.56     84.71 o 
   2  12   4      701.20      621.06     37.65 o 
   3  12   4      161.46      156.14     23.99 o 
   4  12   4        0.17      -12.01     11.80 o 
   5  12   4       32.83       17.47     19.07 o 
   6  12   4        2.25       -1.91     15.58 o 
   7  12   4        3.59        5.17     17.36 o 
  -8  13   4       15.81       29.60     19.23 o 
  -7  13   4        2.18        6.08     16.94 o 
  -6  13   4      193.88      197.04     27.69 o 
  -5  13   4       28.76       51.03     17.38 o 
  -4  13   4      539.57      544.34     38.98 o 
  -3  13   4        0.15        2.81     13.89 o 
  -2  13   4        1.88       22.31     23.09 o 
  -1  13   4       91.74       38.40     24.78 o 
   0  13   4     1170.24     1054.63     75.37 o 
   1  13   4       30.59       33.34     26.46 o 
   2  13   4       80.04      105.85     34.64 o 
   3  13   4      125.49       96.12     33.86 o 
   4  13   4        2.64        6.30     16.14 o 
   5  13   4        0.03       12.52     19.06 o 
   6  13   4       32.19       28.72     21.09 o 
  -7  14   4       26.51       38.93     19.49 o 
  -6  14   4      148.96      154.92     28.05 o 
  -5  14   4        4.07        9.27     16.14 o 
  -4  14   4      666.19      651.48     53.51 o 
  -3  14   4      462.16      446.50     54.74 o 
  -2  14   4       25.54       17.77     24.78 o 
  -1  14   4       38.64       66.42     28.80 o 
   0  14   4      596.86      649.25     65.90 o 
   1  14   4      542.70      430.03     56.43 o 
   2  14   4      457.57      436.25     57.99 o 
   3  14   4      694.47      817.89     77.44 o 
   4  14   4       46.17       33.60     31.91 o 
   5  14   4      306.41      385.40     64.60 o 
  -6  15   4       12.57       48.80     21.82 o 
  -5  15   4       28.37       15.97     18.59 o 
  -4  15   4      281.29      293.43     51.50 o 
  -3  15   4       83.27      108.45     35.41 o 
  -2  15   4     1161.53     1121.70     82.89 o 
  -1  15   4      200.09      159.95     41.25 o 
   0  15   4      414.67      313.15     51.63 o 
   1  15   4       15.34       13.88     28.80 o 
   2  15   4       77.91       78.09     35.15 o 
   3  15   4      436.58      593.99     71.22 o 
  -4  16   4      136.52      134.52     41.77 o 
  -3  16   4        2.77       40.08     31.78 o 
  -2  16   4      503.43      468.42     61.23 o 
  -1  16   4      364.52      308.61     55.52 o 
   0  16   4       18.28       23.87     28.41 o 
   1  16   4      490.13      551.83     70.18 o 
  -1 -16   5       37.57       -4.41     19.85 o 
   0 -16   5      282.55      333.12     54.61 o 
   1 -16   5      401.38      392.15     59.93 o 
   2 -16   5     1593.49     1934.01    120.64 o 
  -4 -15   5      126.08       72.25     36.19 o 
  -3 -15   5      287.55      263.20     50.20 o 
  -2 -15   5       97.69      124.53     39.37 o 
  -1 -15   5        0.09      -10.38     14.79 o 
   0 -15   5      134.11      189.10     55.20 o 
   1 -15   5       74.76       50.85     32.30 o 
   2 -15   5      524.46      467.13     61.88 o 
   3 -15   5       16.71       29.97     28.67 o 
   4 -15   5      401.09      411.48     62.40 o 
   5 -15   5        0.57       13.75     31.26 o 
  -6 -14   5       28.53       -5.93     19.39 o 
  -5 -14   5       76.06       72.08     24.02 o 
  -4 -14   5      732.22      802.32     74.72 o 
  -3 -14   5      231.65      325.08     50.72 o 
  -2 -14   5      384.22      378.91     35.44 o 
  -1 -14   5        0.84       -4.75     11.60 o 
   0 -14   5        3.89        2.51     12.35 o 
   1 -14   5       10.14       17.09     13.71 o 
   2 -14   5      112.19       87.81     23.42 o 
   3 -14   5      699.10      750.21     58.50 o 
   4 -14   5      121.76      150.67     29.62 o 
   5 -14   5        2.24       19.85     29.45 o 
   6 -14   5      470.35      569.22     72.12 o 
  -7 -13   5     1029.96     1013.90     88.73 o 
  -6 -13   5        1.68       -1.79     17.19 o 
  -5 -13   5        8.92       -2.67     21.99 o 
  -4 -13   5        5.33        7.21     14.66 o 
  -3 -13   5        0.05       -1.81     11.13 o 
  -2 -13   5       89.72      121.08     23.10 o 
  -1 -13   5       12.59        5.22     11.24 o 
   0 -13   5      371.98      353.73     44.28 o 
   1 -13   5      179.63      183.39     27.24 o 
   2 -13   5        0.49        9.27     16.01 o 
   3 -13   5       52.01       69.95     21.09 o 
   4 -13   5      525.76      459.55     40.54 o 
   5 -13   5       59.41       51.14     43.78 o 
   6 -13   5       15.30       16.22     26.85 o 
   7 -13   5      111.40      113.38     40.60 o 
  -8 -12   5        0.06       -3.37     25.94 o 
  -7 -12   5       93.82      100.66     36.97 o 
  -6 -12   5      149.97      199.25     43.98 o 
  -5 -12   5       57.83       42.68     26.20 o 
  -4 -12   5      159.36      138.27     24.07 o 
  -3 -12   5      826.65      818.48     30.30 o 
  -2 -12   5      911.34     1008.28     33.13 o 
  -1 -12   5       28.57       23.55     10.11 o 
   0 -12   5      503.88      483.41     28.47 o 
   1 -12   5        0.00      -14.10     11.53 o 
   2 -12   5      242.27      221.37     31.72 o 
   3 -12   5      210.53      202.93     31.07 o 
   4 -12   5      662.41      637.86     44.47 o 
   5 -12   5       98.08      105.18     23.69 o 
   6 -12   5      139.98      179.64     35.22 o 
   7 -12   5        1.71       25.81     29.58 o 
   8 -12   5       94.05       90.80     39.05 o 
  -9 -11   5        6.65       28.80     31.26 o 
  -8 -11   5      390.85      506.95     64.21 o 
  -7 -11   5      296.99      352.19     54.35 o 
  -6 -11   5      255.67      233.11     43.98 o 
  -5 -11   5      205.93      185.63     39.31 o 
  -4 -11   5      451.40      467.84     34.71 o 
  -3 -11   5      152.33      143.38     25.30 o 
  -2 -11   5        5.90        7.84      8.12 o 
  -1 -11   5      326.71      332.49     25.05 o 
   0 -11   5     1294.06     1300.46     47.67 o 
   1 -11   5      271.99      287.84     20.59 o 
   2 -11   5      519.04      475.73     34.66 o 
   3 -11   5        9.21        3.53     13.38 o 
   4 -11   5     1474.18     1495.78     63.01 o 
   5 -11   5        6.92      -11.46     13.48 o 
   6 -11   5       20.78       33.52     18.92 o 
   7 -11   5      146.87       99.57     24.14 o 
   8 -11   5      336.56      432.23     60.58 o 
   9 -11   5        0.96       -0.65     28.80 o 
  -9 -10   5       25.10       50.33     30.35 o 
  -8 -10   5       89.26      100.92     34.38 o 
  -7 -10   5      639.28      702.96     66.81 o 
  -6 -10   5       78.33      119.99     33.08 o 
  -5 -10   5       24.63        7.13     18.03 o 
  -4 -10   5     1762.43     1744.15     46.94 o 
  -3 -10   5     1480.66     1429.96     36.35 o 
  -2 -10   5      259.84      263.00     16.56 o 
  -1 -10   5      170.95      183.74     14.47 o 
   0 -10   5      298.06      353.15     31.20 o 
   1 -10   5        3.14       -7.35      7.25 o 
   2 -10   5      225.17      236.81     32.43 o 
   3 -10   5      284.94      274.36     27.65 o 
   4 -10   5      108.97      133.78     22.20 o 
   5 -10   5     1232.67     1111.56     52.45 o 
   6 -10   5      142.33      115.16     23.31 o 
   7 -10   5       51.10       88.39     22.74 o 
   8 -10   5      403.44      368.92     37.15 o 
   9 -10   5       33.42       35.02     29.97 o 
 -10  -9   5      105.35       65.77     32.04 o 
  -9  -9   5      103.20       34.51     26.98 o 
  -8  -9   5      116.44      140.36     36.06 o 
  -7  -9   5      118.85       43.85     27.50 o 
  -6  -9   5      506.00      560.39     56.43 o 
  -5  -9   5       97.28       66.68     26.20 o 
  -4  -9   5     5257.88     5104.32     94.38 o 
  -3  -9   5      562.33      577.01     48.34 o 
  -2  -9   5       19.14       19.06      7.29 o 
  -1  -9   5        0.07        3.55     10.01 o 
   0  -9   5      538.88      444.04     21.48 o 
   1  -9   5       81.21       80.60     19.39 o 
   2  -9   5     2934.03     2824.31     83.28 o 
   3  -9   5      249.51      274.07     18.90 o 
   4  -9   5       10.63       13.13      7.45 o 
   5  -9   5       32.51        7.50     11.89 o 
   6  -9   5      646.91      691.34     42.65 o 
   7  -9   5       74.18       69.73     37.17 o 
   8  -9   5        0.02      -12.53     16.67 o 
   9  -9   5      141.37      157.61     28.39 o 
 -11  -8   5      302.46      315.74     57.86 o 
 -10  -8   5      188.71      303.55     52.93 o 
  -9  -8   5      276.73      285.39     47.61 o 
  -8  -8   5        8.61        0.65     18.94 o 
  -7  -8   5      129.35      106.63     33.08 o 
  -6  -8   5       55.59      103.39     28.67 o 
  -5  -8   5     3274.06     3350.30    194.84 o 
  -4  -8   5       38.40       50.20      9.96 o 
  -3  -8   5      556.42      602.02     24.74 o 
  -2  -8   5      594.58      543.06     26.00 o 
  -1  -8   5       42.31       67.34      9.75 o 
   0  -8   5       33.26       13.41      6.96 o 
   1  -8   5        0.07       -1.37      5.93 o 
   2  -8   5      249.46      233.01     12.38 o 
   3  -8   5       51.63       57.84      8.30 o 
   4  -8   5     2935.35     2955.30     52.82 o 
   5  -8   5       76.49       82.02     13.71 o 
   6  -8   5       30.08       41.80      9.62 o 
   7  -8   5       24.14        9.82     22.70 o 
   8  -8   5      134.48      147.32     20.57 o 
   9  -8   5      144.51      169.11     27.75 o 
  10  -8   5      303.65      260.35     49.94 o 
 -11  -7   5      151.53      157.09     42.35 o 
 -10  -7   5      156.38      118.29     27.69 o 
  -9  -7   5        0.56       17.01     16.63 o 
  -8  -7   5      756.83      698.10     46.07 o 
  -7  -7   5      176.84      132.70     32.04 o 
  -6  -7   5       70.18       50.07     22.05 o 
  -5  -7   5     1713.13     1914.89     49.43 o 
  -4  -7   5     2878.05     2758.38     56.38 o 
  -3  -7   5     2483.59     2623.87     64.13 o 
  -2  -7   5      378.61      371.67     18.39 o 
  -1  -7   5      176.20      189.48     15.39 o 
   0  -7   5        1.02       -4.68      5.00 o 
   1  -7   5      282.23      304.53     17.75 o 
   2  -7   5     2125.21     2148.07     38.36 o 
   3  -7   5      125.90      114.04      9.20 o 
   4  -7   5     2714.41     2536.38     62.97 o 
   5  -7   5      141.31      145.54     11.94 o 
   6  -7   5      178.56      203.73     19.12 o 
   7  -7   5      753.27      809.12     31.91 o 
   8  -7   5       21.64       27.00     12.81 o 
   9  -7   5      103.27       88.12     30.35 o 
  10  -7   5      320.40      351.03     53.96 o 
 -11  -6   5       61.41       82.56     40.15 o 
 -10  -6   5       31.83       32.37     24.65 o 
  -9  -6   5      113.96      207.70     50.33 o 
  -8  -6   5      317.83      341.11     32.96 o 
  -7  -6   5       18.17       17.60     13.92 o 
  -6  -6   5      175.81      171.36     31.78 o 
  -5  -6   5     1170.49     1210.60     30.44 o 
  -4  -6   5       49.74       64.12      8.51 o 
  -3  -6   5      308.83      345.74     20.51 o 
  -2  -6   5     1549.11     1322.83     33.63 o 
  -1  -6   5       15.55       19.03      6.09 o 
   0  -6   5      990.55     1261.27     52.83 o 
   1  -6   5       86.56       77.69      8.45 o 
   2  -6   5     1065.86      979.91     21.60 o 
   3  -6   5       41.01       29.67      5.93 o 
   4  -6   5     1273.04     1276.06     28.68 o 
   5  -6   5        4.41       -2.77      6.98 o 
   6  -6   5      223.41      250.72     17.85 o 
   7  -6   5      146.22      134.96     15.55 o 
   8  -6   5        6.18        8.56      8.81 o 
   9  -6   5       22.04       15.66     10.69 o 
  10  -6   5      841.15     1104.06     85.62 o 
  11  -6   5       84.81      103.52     40.99 o 
 -12  -5   5        2.82      -10.93     18.48 o 
 -11  -5   5        4.02       13.94     19.21 o 
 -10  -5   5      178.35      147.19     28.93 o 
  -9  -5   5      130.03      150.99     25.62 o 
  -8  -5   5      186.53      215.26     27.70 o 
  -7  -5   5      199.07      207.19     25.22 o 
  -6  -5   5      146.87      143.31     26.46 o 
  -5  -5   5      937.92      940.85     24.84 o 
  -4  -5   5     1048.19     1189.06     29.40 o 
  -3  -5   5       65.42       82.07      9.89 o 
  -2  -5   5     4327.79     4168.59     87.07 o 
  -1  -5   5       82.64      121.63     12.38 o 
   0  -5   5     1448.76     1537.66     32.71 o 
   1  -5   5       16.29        8.64      7.57 o 
   2  -5   5     1576.74     1626.45     30.22 o 
   3  -5   5       83.29       92.71     13.90 o 
   4  -5   5        3.40       -1.59      5.69 o 
   5  -5   5      108.23      100.35     11.56 o 
   6  -5   5      660.32      566.36     24.13 o 
   7  -5   5      140.09      135.91     20.02 o 
   8  -5   5       27.27       31.33     11.71 o 
   9  -5   5       94.93       37.23     25.68 o 
  10  -5   5      270.68      237.36     29.83 o 
  11  -5   5       10.46       11.80     27.50 o 
 -12  -4   5       22.64        2.45     19.49 o 
 -11  -4   5      305.79      269.69     35.74 o 
 -10  -4   5      143.47      123.50     25.26 o 
  -9  -4   5      340.56      308.08     31.77 o 
  -8  -4   5      351.06      307.38     29.66 o 
  -7  -4   5      737.28      780.08     58.24 o 
  -6  -4   5       84.82       76.02      9.04 o 
  -5  -4   5      326.27      334.49     16.05 o 
  -4  -4   5      528.19      568.64     18.31 o 
  -3  -4   5      658.62      725.46     21.10 o 
  -2  -4   5      643.70      593.73     22.09 o 
  -1  -4   5       47.23       44.30      8.44 o 
   0  -4   5     7219.35     7609.50    115.65 o 
   1  -4   5     1319.47     1366.93     25.56 o 
   2  -4   5     2112.73     2170.26     45.60 o 
   3  -4   5      418.61      410.33     29.99 o 
   4  -4   5     4142.69     4102.99     93.15 o 
   5  -4   5      125.15      147.74     16.65 o 
   6  -4   5       18.75       12.60      8.72 o 
   7  -4   5        0.74        2.83      7.51 o 
   8  -4   5       65.26       69.56     12.14 o 
   9  -4   5      244.17      247.00     47.35 o 
  10  -4   5       73.47      129.41     26.46 o 
  11  -4   5      195.26      234.28     47.22 o 
 -12  -3   5      206.88      203.22     34.57 o 
 -11  -3   5      155.06      136.76     26.96 o 
 -10  -3   5       77.01       53.98     19.45 o 
  -9  -3   5      781.56      706.28     43.21 o 
  -8  -3   5        0.45       -1.80     11.25 o 
  -7  -3   5      219.54      249.30     36.19 o 
  -6  -3   5     1669.12     1707.54     74.39 o 
  -5  -3   5        5.71        3.96      8.58 o 
  -4  -3   5      948.44      935.48     39.05 o 
  -3  -3   5      243.45      252.64     11.84 o 
  -2  -3   5     4652.10     4586.08     89.80 o 
  -1  -3   5      148.24      123.28     10.70 o 
   0  -3   5     1029.06      991.19     30.25 o 
   1  -3   5        8.98        0.45     12.13 o 
   2  -3   5      192.04      217.71     34.31 o 
   3  -3   5       58.49       83.24     11.49 o 
   4  -3   5      241.15      309.42     24.06 o 
   5  -3   5       14.92       11.02      6.93 o 
   6  -3   5     2714.55     2668.14     51.52 o 
   7  -3   5      961.13      973.09     29.18 o 
   8  -3   5      610.82      596.06     24.33 o 
   9  -3   5       26.21       20.55     15.84 o 
  10  -3   5      114.32      111.97     25.55 o 
  11  -3   5       10.92       11.05     18.80 o 
 -12  -2   5       14.34        0.46     21.73 o 
 -11  -2   5      296.66      323.63     35.20 o 
 -10  -2   5      788.80      663.59     65.18 o 
  -9  -2   5     1157.33     1077.35     51.20 o 
  -8  -2   5      749.95      808.55     40.93 o 
  -7  -2   5       98.60       61.12     14.46 o 
  -6  -2   5     8739.31     8932.45    141.86 o 
  -5  -2   5      387.87      409.73     18.73 o 
  -4  -2   5      229.49      209.61     20.88 o 
  -3  -2   5       60.44       62.16      8.41 o 
  -2  -2   5     3916.47     1794.69     60.19 o 
  -1  -2   5      100.02       97.92      9.19 o 
   0  -2   5     2812.48     2687.37     58.31 o 
   1  -2   5      276.16      213.63     13.46 o 
   2  -2   5    12867.54    13519.39    240.16 o 
   3  -2   5       36.18       49.79      7.60 o 
   4  -2   5     3380.00     3971.36     71.59 o 
   5  -2   5      332.91      341.42     29.26 o 
   6  -2   5      207.09      174.47     13.71 o 
   7  -2   5      296.33      267.02     15.81 o 
   8  -2   5       32.75       10.11     13.93 o 
   9  -2   5      587.08      592.36     42.83 o 
  10  -2   5        1.16       -9.71     14.76 o 
  11  -2   5        6.60       22.85     19.77 o 
 -12  -1   5      392.40      445.16     42.08 o 
 -11  -1   5      723.68      688.61     46.50 o 
 -10  -1   5      506.45      514.33     79.06 o 
  -9  -1   5        5.22       18.43     13.59 o 
  -8  -1   5      408.84      380.55     32.82 o 
  -7  -1   5       67.57       81.84     15.51 o 
  -6  -1   5     1329.68     1275.55     45.04 o 
  -5  -1   5     1246.42     1354.07     43.37 o 
  -4  -1   5      937.63      941.58     26.19 o 
  -3  -1   5     3005.20     3185.46     55.08 o 
  -2  -1   5     3233.90     3378.96     67.85 o 
  -1  -1   5       32.50       35.43      4.04 o 
   0  -1   5     9348.92     9726.30    151.85 o 
   1  -1   5       20.35       26.94      6.61 o 
   2  -1   5      743.04      784.24     21.22 o 
   3  -1   5      375.69      489.59     17.35 o 
   4  -1   5      706.45      764.53     26.92 o 
   5  -1   5       16.52       15.21      6.08 o 
   6  -1   5       97.35       98.87      9.86 o 
   7  -1   5      866.67      957.82     27.15 o 
   8  -1   5      866.04      882.97     46.69 o 
   9  -1   5       97.66       72.10     20.51 o 
  10  -1   5        4.12      -15.68     19.46 o 
  11  -1   5       36.43       32.20     19.88 o 
 -13   0   5      293.67      341.46     40.52 o 
 -12   0   5       32.46       36.01     20.47 o 
 -11   0   5      617.65      569.32     42.00 o 
 -10   0   5       21.17       -6.40     12.55 o 
  -9   0   5      245.03      210.14     24.88 o 
  -8   0   5      605.47      592.81     33.94 o 
  -7   0   5      547.14      577.80     30.58 o 
  -6   0   5       82.44      117.97     42.55 o 
  -5   0   5     5168.00     5364.00     93.50 o 
  -4   0   5     1028.33      947.09     44.92 o 
  -3   0   5      598.21      630.75     38.59 o 
  -2   0   5     2558.19     2498.82     76.79 o 
  -1   0   5        3.20       -3.73      3.39 o 
   0   0   5        6.61       -0.24      2.80 o 
   1   0   5       52.18       71.41      6.68 o 
   2   0   5      158.31      131.87      8.80 o 
   3   0   5     3943.30     4023.62     68.02 o 
   4   0   5      434.18      388.31     14.24 o 
   5   0   5      188.42      173.65     10.81 o 
   6   0   5        3.78       -4.78      5.24 o 
   7   0   5     1735.85     1641.90     61.97 o 
   8   0   5      138.91      172.37     60.32 o 
   9   0   5      141.11      136.31     25.48 o 
  10   0   5       45.10       54.08     21.34 o 
  11   0   5       74.58       62.89     23.59 o 
 -13   1   5       37.41       48.11     23.53 o 
 -12   1   5       21.40       31.19     20.49 o 
 -11   1   5       84.82      116.28     24.06 o 
 -10   1   5     1450.40     1538.98     61.18 o 
  -9   1   5      313.07      279.80     26.53 o 
  -8   1   5     1069.59     1088.41     45.60 o 
  -7   1   5      533.95      560.51     36.26 o 
  -6   1   5      139.17      136.35     18.23 o 
  -5   1   5      368.40      407.35     22.94 o 
  -4   1   5     3532.62     3499.01     90.51 o 
  -3   1   5      158.65      170.34     13.48 o 
  -2   1   5     5623.11     5736.65    106.75 o 
  -1   1   5      973.81     1048.02     39.82 o 
   0   1   5     2818.22     2795.57     55.79 o 
   1   1   5      532.24      549.06     19.67 o 
   2   1   5     1210.62     1078.64     30.57 o 
   3   1   5       85.20       98.38      7.36 o 
   4   1   5     1701.03     1833.79     33.89 o 
   5   1   5       25.26       41.10      6.41 o 
   6   1   5       92.35       78.32      8.11 o 
   7   1   5     3075.24     3038.82    121.48 o 
   8   1   5      537.29      548.30     39.47 o 
   9   1   5      749.97      824.07     51.06 o 
  10   1   5      369.04      446.01     43.20 o 
  11   1   5      745.64      740.41     54.60 o 
 -12   2   5      144.51      139.42     27.47 o 
 -11   2   5        8.17       -3.05     14.65 o 
 -10   2   5       15.92       34.05     16.05 o 
  -9   2   5       32.65       26.28     13.29 o 
  -8   2   5     1957.33     1932.36     97.62 o 
  -7   2   5        1.40        2.75      7.48 o 
  -6   2   5     1288.89     1319.96     35.02 o 
  -5   2   5       27.81       19.18      5.70 o 
  -4   2   5     4378.45     4377.32     63.29 o 
  -3   2   5       36.62       22.70      8.07 o 
  -2   2   5    10194.04    10002.75    178.15 o 
  -1   2   5      649.68      681.57     22.12 o 
   0   2   5     2752.49     2675.31     45.66 o 
   1   2   5       46.46       35.01      6.08 o 
   2   2   5      148.57      193.31     10.73 o 
   3   2   5      130.12      160.20     10.68 o 
   4   2   5     5423.35     5275.71     90.00 o 
   5   2   5     1314.81     1246.07     32.63 o 
   6   2   5      194.62      127.89     20.04 o 
   7   2   5     5056.49     4937.06    127.70 o 
   8   2   5      954.32      871.76     48.19 o 
   9   2   5       92.06       70.78     20.86 o 
  10   2   5      314.37      232.21     33.75 o 
  11   2   5       77.08       49.28     23.43 o 
 -13   3   5      675.03      611.76     66.68 o 
 -12   3   5       32.15       39.69     25.30 o 
 -11   3   5       50.46       42.49     15.01 o 
 -10   3   5      131.69      119.97     17.27 o 
  -9   3   5       87.16       57.10     12.56 o 
  -8   3   5     1389.99     1461.31     37.10 o 
  -7   3   5        0.43       -6.95      5.96 o 
  -6   3   5      574.98      556.24     20.46 o 
  -5   3   5       97.46      101.07      8.29 o 
  -4   3   5     1613.75     1740.29     30.57 o 
  -3   3   5      117.44      101.26      6.78 o 
  -2   3   5     5308.59     5515.62    106.89 o 
  -1   3   5      520.92      507.99     14.33 o 
   0   3   5     4355.43     4122.79     57.97 o 
   1   3   5      202.63      251.96     12.32 o 
   2   3   5      457.77      534.97     33.08 o 
   3   3   5     1311.58     1313.43     31.42 o 
   4   3   5        8.77        5.42      4.99 o 
   5   3   5      112.25       95.12      9.47 o 
   6   3   5      420.02      413.24     31.60 o 
   7   3   5     1991.04     2095.27    101.05 o 
   8   3   5      112.79       64.38     19.12 o 
   9   3   5      166.00      206.60     31.07 o 
  10   3   5      344.21      358.78     40.15 o 
  11   3   5      584.62      453.81     46.12 o 
 -12   4   5      534.75      585.69     63.30 o 
 -11   4   5        5.05        3.50     20.24 o 
 -10   4   5      121.94      132.04     17.89 o 
  -9   4   5      166.43      156.53     15.12 o 
  -8   4   5       73.54       58.80     11.87 o 
  -7   4   5      127.04      109.39     10.92 o 
  -6   4   5        6.87        5.89      6.40 o 
  -5   4   5      212.30      219.05     10.68 o 
  -4   4   5     1977.34     1989.68     42.41 o 
  -3   4   5       12.44       21.74     12.32 o 
  -2   4   5       31.16       75.88     10.51 o 
  -1   4   5       17.86       30.81      3.79 o 
   0   4   5     4614.08     4808.80     67.49 o 
   1   4   5      839.38      940.25     25.16 o 
   2   4   5       67.33       32.93     15.44 o 
   3   4   5     1850.15     2015.54     55.17 o 
   4   4   5     1129.70     1122.75     29.69 o 
   5   4   5      537.52      591.99     20.76 o 
   6   4   5     4086.33     4045.68    108.46 o 
   7   4   5        0.73        5.97     13.53 o 
   8   4   5      243.34      245.96     30.91 o 
   9   4   5       70.27      106.50     24.52 o 
  10   4   5       92.23       68.44     46.12 o 
  11   4   5       37.44       51.68     28.28 o 
 -12   5   5       42.65       47.09     29.32 o 
 -11   5   5       47.50       82.11     29.19 o 
 -10   5   5       10.06       -4.97     13.34 o 
  -9   5   5        0.20      -11.69     15.31 o 
  -8   5   5      155.05      157.41     13.77 o 
  -7   5   5       39.13       57.02     10.52 o 
  -6   5   5     6136.29     6292.44     91.64 o 
  -5   5   5      157.19      123.30      8.34 o 
  -4   5   5     9808.56    10373.04    157.63 o 
  -3   5   5       14.13       15.75      8.51 o 
  -2   5   5     2097.40     2053.06     53.40 o 
  -1   5   5        8.40        6.00      3.83 o 
   0   5   5      103.53      129.68      9.09 o 
   1   5   5      215.28      209.44     13.38 o 
   2   5   5       16.32        6.61      7.57 o 
   3   5   5      661.64      602.57     91.45 o 
   4   5   5     1302.65     1349.74     33.94 o 
   5   5   5      144.76      150.60     20.70 o 
   6   5   5      633.88      580.87     37.70 o 
   7   5   5     2270.15     2257.99     79.44 o 
   8   5   5        0.03      -18.49     12.32 o 
   9   5   5       36.88       42.42     19.42 o 
  10   5   5       19.69        9.43     18.74 o 
 -12   6   5      187.74      177.72     42.29 o 
 -11   6   5      207.32      197.95     39.95 o 
 -10   6   5      347.49      368.91     34.80 o 
  -9   6   5       63.39       43.54     16.83 o 
  -8   6   5       93.61       83.44     18.23 o 
  -7   6   5       23.62       11.88      8.28 o 
  -6   6   5       42.75       34.67      8.69 o 
  -5   6   5        0.82        2.25      5.89 o 
  -4   6   5     1219.90     1050.08     73.23 o 
  -3   6   5      300.60      321.50     30.35 o 
  -2   6   5       54.53       41.68     10.34 o 
  -1   6   5     1591.95     1763.47     37.03 o 
   0   6   5     4055.12     3939.90    116.00 o 
   1   6   5     3074.70     3228.89     62.24 o 
   2   6   5       68.46       47.24      9.43 o 
   3   6   5      494.52      567.66     40.60 o 
   4   6   5      605.55      556.07     32.04 o 
   5   6   5        7.30        6.49     11.74 o 
   6   6   5       30.71       11.21     24.45 o 
   7   6   5      121.01      163.34     33.08 o 
   8   6   5      379.87      366.91     37.10 o 
   9   6   5      630.13      583.80     67.52 o 
  10   6   5       21.79       32.70     21.18 o 
 -12   7   5       41.68       25.94     28.54 o 
 -11   7   5        3.83       -4.41     16.05 o 
 -10   7   5        0.26       14.56     15.54 o 
  -9   7   5        0.83       24.39     36.78 o 
  -8   7   5      776.48      821.76     42.86 o 
  -7   7   5       18.61       11.84     12.97 o 
  -6   7   5      895.10      921.90     40.87 o 
  -5   7   5       43.68       42.11     12.62 o 
  -4   7   5     2825.59     2726.11     72.44 o 
  -3   7   5      228.05      231.77     19.52 o 
  -2   7   5      674.11      723.83     19.85 o 
  -1   7   5        1.41       -4.21      4.83 o 
   0   7   5     1643.89     1829.47     40.13 o 
   1   7   5     2665.07     2860.86     58.55 o 
   2   7   5     1421.29     1424.35     38.92 o 
   3   7   5      936.32      859.80     31.21 o 
   4   7   5      164.68      131.19     19.23 o 
   5   7   5        5.81       -5.37     18.61 o 
   6   7   5       85.29      111.15     22.01 o 
   7   7   5      349.03      423.57     88.79 o 
   8   7   5       73.84       56.25     24.78 o 
   9   7   5       49.27       45.66     21.37 o 
  10   7   5       71.41       22.13     23.16 o 
 -11   8   5       19.39       16.72     19.59 o 
 -10   8   5      975.12      942.68     51.93 o 
  -9   8   5        5.48        5.57     14.43 o 
  -8   8   5      518.14      536.14     45.08 o 
  -7   8   5        1.57        4.45     11.44 o 
  -6   8   5       48.10       30.06     13.74 o 
  -5   8   5        8.95       -4.86      8.95 o 
  -4   8   5      390.08      377.21     26.03 o 
  -3   8   5        0.34      -12.06      8.04 o 
  -2   8   5     1112.85     1123.86     28.61 o 
  -1   8   5      331.18      334.31     16.30 o 
   0   8   5     2335.11     2402.21     62.77 o 
   1   8   5       14.45       12.90      7.81 o 
   2   8   5      459.60      474.57     22.92 o 
   3   8   5     3145.63     3068.58     69.17 o 
   4   8   5       48.91       35.14     46.57 o 
   5   8   5      477.66      384.85     31.78 o 
   6   8   5       18.41       12.22     15.27 o 
   7   8   5       32.29       56.90     19.95 o 
   8   8   5       82.13       74.81     23.47 o 
   9   8   5      642.60      653.34     54.42 o 
 -11   9   5        0.01       -6.76     17.92 o 
 -10   9   5       80.95       82.85     22.53 o 
  -9   9   5        0.29      -11.34     14.55 o 
  -8   9   5      220.14      272.66     29.73 o 
  -7   9   5        3.55       10.84     13.37 o 
  -6   9   5        2.92       12.78     26.79 o 
  -5   9   5       72.57       38.56     20.63 o 
  -4   9   5     1817.09     1815.12     59.84 o 
  -3   9   5      105.61      111.51     17.56 o 
  -2   9   5      200.97      251.39     23.54 o 
  -1   9   5      349.14      353.66     28.67 o 
   0   9   5      438.63      435.85     24.38 o 
   1   9   5       15.26       19.10     20.82 o 
   2   9   5      323.18      320.90     20.59 o 
   3   9   5       91.60       54.53     13.27 o 
   4   9   5      613.73      550.41     45.77 o 
   5   9   5     1721.91     1390.82     58.43 o 
   6   9   5      348.36      328.74     33.98 o 
   7   9   5       23.78       15.53     17.93 o 
   8   9   5       25.14       49.18     30.16 o 
   9   9   5      414.25      382.91    143.93 o 
 -11  10   5      176.50      185.95     31.79 o 
 -10  10   5        1.49       12.56     16.28 o 
  -9  10   5      145.45      144.46     26.40 o 
  -8  10   5      832.29      894.65     47.51 o 
  -7  10   5      258.22      289.51     30.36 o 
  -6  10   5      267.72      286.98     28.11 o 
  -5  10   5        9.23      -10.70     10.44 o 
  -4  10   5      370.68      323.65     39.82 o 
  -3  10   5       22.19       19.30     12.91 o 
  -2  10   5      249.24      268.67     25.20 o 
  -1  10   5       52.02       24.78     19.98 o 
   0  10   5      149.29      148.09     17.37 o 
   1  10   5      556.26      523.46     31.26 o 
   2  10   5      555.84      536.88     26.76 o 
   3  10   5      633.41      657.58     38.93 o 
   4  10   5        0.68        2.28     11.25 o 
   5  10   5     1479.32     1442.88     68.62 o 
   6  10   5        6.12       22.91     18.04 o 
   7  10   5       85.57       83.13     23.73 o 
   8  10   5        5.64        4.25     20.43 o 
 -10  11   5        2.43        1.58     16.77 o 
  -9  11   5       23.51       27.19     18.53 o 
  -8  11   5      425.20      432.53     37.52 o 
  -7  11   5      124.89       93.18     21.96 o 
  -6  11   5      622.44      644.50     40.17 o 
  -5  11   5       98.54      117.69     21.80 o 
  -4  11   5       13.85       20.34     14.17 o 
  -3  11   5        6.19        9.18     13.02 o 
  -2  11   5      861.43     1010.52     66.94 o 
  -1  11   5     2465.81     2442.39    111.95 o 
   0  11   5     1649.31     1745.92     91.97 o 
   1  11   5      315.52      295.89     42.81 o 
   2  11   5      124.48      144.24     21.13 o 
   3  11   5      187.76      180.00     27.54 o 
   4  11   5        7.14       14.23     12.65 o 
   5  11   5      772.61      656.92     68.24 o 
   6  11   5      253.12      279.20     28.60 o 
   7  11   5      304.80      287.11     30.26 o 
  -9  12   5        0.83        3.99     35.28 o 
  -8  12   5      102.95      144.91     26.33 o 
  -7  12   5        0.76      -20.44     13.63 o 
  -6  12   5     2186.69     2106.35    104.56 o 
  -5  12   5       21.77       12.17     13.10 o 
  -4  12   5       65.79       60.52     18.57 o 
  -3  12   5       52.62       42.70     15.96 o 
  -2  12   5       15.08        7.13     18.29 o 
  -1  12   5       98.10       80.95     27.76 o 
   0  12   5      336.75      326.25     46.31 o 
   1  12   5       14.68       -4.02     19.59 o 
   2  12   5      187.71      135.69     35.41 o 
   3  12   5      150.42      140.45     23.66 o 
   4  12   5      454.12      387.19     35.83 o 
   5  12   5     1221.05     1277.53     51.71 o 
   6  12   5        4.08        8.16     14.29 o 
   7  12   5        0.07       -7.47     15.84 o 
  -8  13   5       93.69      111.55     25.21 o 
  -7  13   5       36.26       17.70     18.14 o 
  -6  13   5       74.77       57.26     20.26 o 
  -5  13   5       69.87       49.04     18.94 o 
  -4  13   5        5.81        5.30     14.87 o 
  -3  13   5        1.87        8.54     16.93 o 
  -2  13   5       32.82       67.45     28.93 o 
  -1  13   5      767.90      824.64     68.88 o 
   0  13   5      827.63      930.88     71.87 o 
   1  13   5      255.30      230.25     43.33 o 
   2  13   5      584.39      512.92     61.36 o 
   3  13   5        0.02       33.86     27.50 o 
   4  13   5       20.80       16.86     26.59 o 
   5  13   5      361.72      378.40     60.06 o 
   6  13   5       19.34       19.72     20.81 o 
  -7  14   5        0.02       15.47     18.43 o 
  -6  14   5        9.88       23.19     18.33 o 
  -5  14   5        1.63      -10.46     14.93 o 
  -4  14   5       97.83       60.22     20.54 o 
  -3  14   5        0.96      -13.23     19.46 o 
  -2  14   5      143.31      100.53     34.51 o 
  -1  14   5      630.92      665.86     65.12 o 
   0  14   5       96.61      101.44     37.10 o 
   1  14   5      316.46      281.88     49.16 o 
   2  14   5      258.06      377.75     57.99 o 
   3  14   5       55.18       83.93     35.67 o 
   4  14   5        7.77        7.26     29.06 o 
  -6  15   5      152.23      234.30     33.73 o 
  -5  15   5        6.75        0.54     18.46 o 
  -4  15   5        0.01       17.90     26.20 o 
  -3  15   5       51.60       13.75     27.37 o 
  -2  15   5        3.76      -12.84     25.04 o 
  -1  15   5     1107.80     1242.34     88.99 o 
   0  15   5        0.19       -1.17     23.48 o 
   1  15   5      248.62      234.92     49.94 o 
   2  15   5      250.40      231.29     50.20 o 
   3  15   5      284.77      283.83     55.91 o 
  -3  16   5       47.61       60.32     36.45 o 
  -2  16   5      134.40      149.83     43.85 o 
  -1  16   5        8.62       24.78     30.48 o 
   0  16   5        7.18       31.91     29.71 o 
  -1 -16   6       32.09       31.39     28.54 o 
   0 -16   6      168.87      220.40     49.94 o 
   1 -16   6        6.94      -37.94     25.30 o 
   2 -16   6     1256.85     1613.34    110.65 o 
  -4 -15   6      123.58      116.10     42.29 o 
  -3 -15   6        2.27        0.39     28.54 o 
  -2 -15   6        0.82       -4.46     18.34 o 
  -1 -15   6       23.48       13.55     14.37 o 
   0 -15   6      296.91      300.03     29.10 o 
   1 -15   6        2.73        9.75     17.59 o 
   2 -15   6      421.72      467.99     43.51 o 
   3 -15   6       96.44       69.01     40.08 o 
   4 -15   6        4.83       -2.58     19.12 o 
  -6 -14   6        0.88        5.06     28.02 o 
  -5 -14   6      156.97      150.74     40.99 o 
  -4 -14   6      772.11      912.98     79.65 o 
  -3 -14   6      849.85      932.18     80.30 o 
  -2 -14   6      247.40      272.39     25.62 o 
  -1 -14   6       57.57       69.18     17.50 o 
   0 -14   6       27.06       17.01     16.51 o 
   1 -14   6      193.73      206.68     24.05 o 
   2 -14   6       18.68       23.39     24.32 o 
   3 -14   6       87.71       47.02     21.02 o 
   4 -14   6      735.02      793.42    117.33 o 
   5 -14   6        7.38       16.54     35.61 o 
   6 -14   6      439.84      436.25     66.68 o 
  -7 -13   6       77.72      108.58     39.56 o 
  -6 -13   6        0.86      -14.79     15.21 o 
  -5 -13   6      152.24      185.16     28.97 o 
  -4 -13   6       17.24       -4.93     23.09 o 
  -3 -13   6       15.26       11.77     12.46 o 
  -2 -13   6      396.71      470.19     29.91 o 
  -1 -13   6       94.74      108.18     22.47 o 
   0 -13   6       18.31       19.80     12.19 o 
   1 -13   6      148.53      154.58     26.27 o 
   2 -13   6        4.67       12.59     18.81 o 
   3 -13   6       30.13       21.10     22.12 o 
   4 -13   6       27.01       66.25     21.31 o 
   5 -13   6       70.34       57.15     42.81 o 
   6 -13   6       84.68       75.95     24.83 o 
   7 -13   6       64.34      100.14     38.79 o 
  -8 -12   6        6.49       34.25     29.45 o 
  -7 -12   6      187.50      227.92     48.26 o 
  -6 -12   6      105.06       98.72     35.80 o 
  -5 -12   6        0.04       -5.19     21.66 o 
  -4 -12   6      176.11      190.15     26.92 o 
  -3 -12   6        8.34       11.40      9.70 o 
  -2 -12   6     1333.44     1354.81     46.21 o 
  -1 -12   6      200.80      245.23     25.39 o 
   0 -12   6      634.59      642.51    104.62 o 
   1 -12   6      358.71      349.24     32.31 o 
   2 -12   6      429.73      374.06     34.00 o 
   3 -12   6       71.92       59.42     18.58 o 
   4 -12   6      752.01      814.75     49.94 o 
   5 -12   6        0.02       -2.85     15.13 o 
   6 -12   6      185.10      221.24     52.54 o 
   7 -12   6       46.88        8.17     18.03 o 
   8 -12   6       82.27       93.40     38.01 o 
  -9 -11   6       24.68        5.97     28.28 o 
  -8 -11   6      490.33      658.20     72.64 o 
  -7 -11   6      669.51      731.63     71.22 o 
  -6 -11   6      183.33      181.35     42.42 o 
  -5 -11   6        5.65       18.16     24.39 o 
  -4 -11   6      552.16      557.56     28.17 o 
  -3 -11   6       33.98       45.18     11.12 o 
  -2 -11   6      108.05      107.36     14.30 o 
  -1 -11   6      419.83      410.69     21.08 o 
   0 -11   6      271.25      237.05     25.64 o 
   1 -11   6      166.38      151.02     23.16 o 
   2 -11   6        0.01       11.59     12.12 o 
   3 -11   6       10.82      -11.57     17.25 o 
   4 -11   6      798.32      746.26     45.65 o 
   5 -11   6       66.22       49.72     28.47 o 
   6 -11   6       65.90       54.32     20.53 o 
   7 -11   6       10.53       14.58     18.68 o 
   8 -11   6      174.57      204.34     41.64 o 
  -9 -10   6       18.90       45.27     29.58 o 
  -8 -10   6       10.60       29.06     26.33 o 
  -7 -10   6       15.15       32.69     23.87 o 
  -6 -10   6      181.91      187.97     40.08 o 
  -5 -10   6      154.58       76.54     27.89 o 
  -4 -10   6      322.51      345.45     21.62 o 
  -3 -10   6      128.76      114.66     12.72 o 
  -2 -10   6      153.01      161.34     14.24 o 
  -1 -10   6       58.23       59.87     11.37 o 
   0 -10   6     2460.90     2722.46     61.22 o 
   1 -10   6       24.63       21.27     12.38 o 
   2 -10   6      748.34      746.89     40.65 o 
   3 -10   6      262.18      254.82     27.28 o 
   4 -10   6     1214.67     1172.70     53.47 o 
   5 -10   6      390.41      364.62     33.53 o 
   6 -10   6     5402.56     5416.05    140.86 o 
   7 -10   6        0.59       -0.43     15.01 o 
   8 -10   6      358.35      340.50     36.39 o 
   9 -10   6       47.97       60.84     33.60 o 
 -10  -9   6       19.99       -4.80     23.35 o 
  -9  -9   6       55.82       90.16     33.73 o 
  -8  -9   6      101.06       81.85     32.17 o 
  -7  -9   6        0.08       18.29     22.44 o 
  -6  -9   6      400.96      403.43     49.55 o 
  -5  -9   6        1.93       17.12     21.14 o 
  -4  -9   6     2340.76     2352.17     55.45 o 
  -3  -9   6       30.30       19.91     12.21 o 
  -2  -9   6       35.31       28.44      7.90 o 
  -1  -9   6      422.44      418.20     30.72 o 
   0  -9   6       17.88       38.92      9.20 o 
   1  -9   6        1.95        2.43      7.35 o 
   2  -9   6     1099.89     1064.38     33.42 o 
   3  -9   6      549.21      477.59     62.85 o 
   4  -9   6      232.57      231.73     39.89 o 
   5  -9   6       39.17       13.53     19.33 o 
   6  -9   6     2803.73     2824.03     89.13 o 
   7  -9   6        9.27       15.00     16.58 o 
   8  -9   6       21.02        7.12     15.42 o 
   9  -9   6       42.75       43.90     16.19 o 
 -11  -8   6      774.59      772.75     80.56 o 
 -10  -8   6      565.36      568.05     66.03 o 
  -9  -8   6       10.17       10.64     23.87 o 
  -8  -8   6        1.39      -18.03     17.51 o 
  -7  -8   6      128.54       99.24     31.52 o 
  -6  -8   6       46.78       30.74     21.01 o 
  -5  -8   6     2586.92     2528.31     70.85 o 
  -4  -8   6      109.15       91.54     12.08 o 
  -3  -8   6       30.35       17.63      8.60 o 
  -2  -8   6      399.60      329.08     19.21 o 
  -1  -8   6        7.41       11.20      6.51 o 
   0  -8   6     3371.89     3398.20     66.55 o 
   1  -8   6       34.09       31.88      8.01 o 
   2  -8   6     1681.66     1609.39     40.62 o 
   3  -8   6        1.06       -4.11      5.04 o 
   4  -8   6      416.05      423.63     27.99 o 
   5  -8   6      552.56      495.44     53.45 o 
   6  -8   6       55.34       37.22     15.33 o 
   7  -8   6       80.36      106.75     21.11 o 
   8  -8   6     1614.85     1614.88     65.77 o 
   9  -8   6      236.49      289.09     27.64 o 
  10  -8   6      271.01      305.10     54.87 o 
 -11  -7   6       43.97       77.83     36.84 o 
 -10  -7   6        0.86      -14.53     19.72 o 
  -9  -7   6       13.16        3.89     21.53 o 
  -8  -7   6        9.90       -7.78     18.16 o 
  -7  -7   6      134.51      148.53     34.38 o 
  -6  -7   6      797.05      878.08     63.69 o 
  -5  -7   6     3493.22     3442.50     77.70 o 
  -4  -7   6     4372.08     4533.13     97.13 o 
  -3  -7   6      263.04      264.75     16.44 o 
  -2  -7   6     1601.56     1712.42     83.99 o 
  -1  -7   6      178.27      184.68     12.73 o 
   0  -7   6      142.31      171.83     12.00 o 
   1  -7   6      266.74      259.71     14.25 o 
   2  -7   6     3615.41     3531.22     68.47 o 
   3  -7   6      368.87      331.42     13.63 o 
   4  -7   6     7275.76     7421.61    104.85 o 
   5  -7   6      383.97      374.18     20.17 o 
   6  -7   6      285.90      319.51     31.98 o 
   7  -7   6      119.39      115.92     21.78 o 
   8  -7   6      363.56      356.08     26.79 o 
   9  -7   6       28.04       26.62     14.27 o 
  10  -7   6        0.54       16.34     29.71 o 
 -11  -6   6      172.86      148.94     30.47 o 
 -10  -6   6      698.29      623.97     47.24 o 
  -9  -6   6      288.23      280.21     32.82 o 
  -8  -6   6      560.39      554.78     40.58 o 
  -7  -6   6      170.85      155.54     33.60 o 
  -6  -6   6       25.03       30.87     20.37 o 
  -5  -6   6     3267.36     3406.23     64.57 o 
  -4  -6   6      272.01      291.27     26.32 o 
  -3  -6   6      313.23      347.65     17.25 o 
  -2  -6   6     1121.44      980.06     34.21 o 
  -1  -6   6      832.67      866.05     38.27 o 
   0  -6   6     3113.83     3644.56     72.70 o 
   1  -6   6      163.90      195.58     14.54 o 
   2  -6   6    11810.31    12034.76    153.09 o 
   3  -6   6      150.65      142.96      9.08 o 
   4  -6   6      177.13      160.23     12.89 o 
   5  -6   6      459.27      473.60     21.86 o 
   6  -6   6      406.78      427.60     22.16 o 
   7  -6   6       10.38       17.74      9.80 o 
   8  -6   6      219.38      220.82     22.49 o 
   9  -6   6     1094.05     1050.85     42.15 o 
  10  -6   6        4.54       12.58     25.94 o 
  11  -6   6      152.95       92.75     39.82 o 
 -12  -5   6        1.48        7.53     20.97 o 
 -11  -5   6       22.14       -9.46     21.53 o 
 -10  -5   6      308.26      309.70     50.14 o 
  -9  -5   6        6.90       28.22     15.90 o 
  -8  -5   6      475.01      422.95     34.95 o 
  -7  -5   6     1223.29     1104.48     50.69 o 
  -6  -5   6       20.94       10.17      7.98 o 
  -5  -5   6      176.93      204.61     12.85 o 
  -4  -5   6      555.17      520.83     19.19 o 
  -3  -5   6      109.27      118.32     10.80 o 
  -2  -5   6      608.14      377.46     90.93 o 
  -1  -5   6      560.63      711.85     28.16 o 
   0  -5   6      281.13      281.09     14.73 o 
   1  -5   6        4.21       -4.34      3.71 o 
   2  -5   6     1477.88     1573.67     27.47 o 
   3  -5   6      233.80      239.31     38.96 o 
   4  -5   6     3590.01     3513.03     77.68 o 
   5  -5   6       67.06       74.19     10.72 o 
   6  -5   6      367.38      350.57     19.73 o 
   7  -5   6       21.28       26.04     11.16 o 
   8  -5   6        0.16       -5.00      9.74 o 
   9  -5   6      168.94      210.15     44.49 o 
  10  -5   6       39.61       21.01     26.59 o 
  11  -5   6      208.59      319.76     56.95 o 
 -12  -4   6        9.25       -4.91     18.91 o 
 -11  -4   6       21.57       43.26     25.56 o 
 -10  -4   6      144.16      137.49     26.22 o 
  -9  -4   6      186.59      188.32     27.04 o 
  -8  -4   6     2076.51     1963.55     70.44 o 
  -7  -4   6       65.26       71.15     16.87 o 
  -6  -4   6      476.26      417.10     24.81 o 
  -5  -4   6       69.17       99.91     11.91 o 
  -4  -4   6       72.71      110.81      9.62 o 
  -3  -4   6      215.36      240.82     12.90 o 
  -2  -4   6      613.14      762.50     37.36 o 
  -1  -4   6      934.29      872.14     29.90 o 
   0  -4   6     4361.38     4480.01     59.66 o 
   1  -4   6        6.17       16.49      7.70 o 
   2  -4   6     3660.80     3872.23     77.62 o 
   3  -4   6      197.97      190.50     11.40 o 
   4  -4   6     4233.87     4183.94    265.28 o 
   5  -4   6     1067.65     1034.82     39.42 o 
   6  -4   6     1162.85     1200.93     44.30 o 
   7  -4   6      102.98       88.13     13.90 o 
   8  -4   6        0.25       -1.05      8.06 o 
   9  -4   6      307.83      394.73     46.63 o 
  10  -4   6       93.37       76.87     23.07 o 
  11  -4   6      753.19      730.97     60.90 o 
 -12  -3   6       46.47       49.00     43.39 o 
 -11  -3   6       30.32       32.50     19.66 o 
 -10  -3   6       26.82        5.51     14.98 o 
  -9  -3   6      236.70      203.21     26.13 o 
  -8  -3   6      568.41      649.99     39.03 o 
  -7  -3   6      252.34      274.28     25.28 o 
  -6  -3   6        1.21       -1.94      5.85 o 
  -5  -3   6      179.41      204.11     14.99 o 
  -4  -3   6      403.27      397.87     25.36 o 
  -3  -3   6        0.73        8.65      5.62 o 
  -2  -3   6    17190.62    18112.95    437.81 o 
  -1  -3   6      700.36      790.59     27.08 o 
   0  -3   6     2900.16     3000.97     97.03 o 
   1  -3   6       62.75       51.70      9.65 o 
   2  -3   6       11.86       25.04      8.61 o 
   3  -3   6       26.87       25.95      8.35 o 
   4  -3   6       86.79      100.36     13.02 o 
   5  -3   6     1183.63     1180.88     34.37 o 
   6  -3   6     1819.28     1889.61     41.98 o 
   7  -3   6      803.66      752.54     26.40 o 
   8  -3   6      287.68      237.41     21.95 o 
   9  -3   6      573.86      548.32     41.91 o 
  10  -3   6      206.42      224.90     33.07 o 
  11  -3   6      334.07      385.31     54.55 o 
 -12  -2   6       25.87       34.87     22.17 o 
 -11  -2   6      437.20      349.20     36.40 o 
 -10  -2   6        3.93       -8.06     13.03 o 
  -9  -2   6        4.16      -17.25     11.50 o 
  -8  -2   6      628.92      635.65     37.24 o 
  -7  -2   6      534.56      562.61     27.70 o 
  -6  -2   6     3694.40     3885.63    102.27 o 
  -5  -2   6      235.24      266.10     16.03 o 
  -4  -2   6     2555.86     2708.30    146.13 o 
  -3  -2   6       33.40        8.49      8.30 o 
  -2  -2   6     3510.16     3479.88    282.66 o 
  -1  -2   6       55.61       47.80      6.83 o 
   0  -2   6     1100.85     1082.64     32.09 o 
   1  -2   6      598.97      630.99     24.05 o 
   2  -2   6        9.21        1.83      6.94 o 
   3  -2   6      800.41      896.11     31.14 o 
   4  -2   6     1574.02     1701.70     40.04 o 
   5  -2   6      103.13       80.11     14.91 o 
   6  -2   6     1451.04     1369.96     33.76 o 
   7  -2   6     1135.33     1141.19     31.91 o 
   8  -2   6      593.28      661.50     42.70 o 
   9  -2   6      134.83      128.47     25.34 o 
  10  -2   6       48.22       34.09     19.61 o 
  11  -2   6      263.52      259.65     37.20 o 
 -13  -1   6      147.85      113.17     30.22 o 
 -12  -1   6      348.48      324.80     37.04 o 
 -11  -1   6     1620.31     1627.25     69.06 o 
 -10  -1   6      450.92      516.14     38.09 o 
  -9  -1   6       27.84       26.59     15.13 o 
  -8  -1   6      782.90      715.74     82.89 o 
  -7  -1   6     1703.63     1698.22     41.04 o 
  -6  -1   6     1963.76     1986.36     43.99 o 
  -5  -1   6      109.40      117.39     19.57 o 
  -4  -1   6     2182.25     2284.18     45.23 o 
  -3  -1   6      142.48      196.04     16.17 o 
  -2  -1   6     1532.67     1411.95     27.80 o 
  -1  -1   6      569.64      545.00     12.44 o 
   0  -1   6     9065.65     9591.70    140.80 o 
   1  -1   6       18.81       11.36      6.05 o 
   2  -1   6     1308.35     1307.20     69.14 o 
   3  -1   6       92.91       85.18     13.05 o 
   4  -1   6       75.37       79.44      9.35 o 
   5  -1   6      278.68      284.47     16.48 o 
   6  -1   6      433.56      475.72     25.26 o 
   7  -1   6      121.44      118.28     13.18 o 
   8  -1   6       80.45       98.82     21.46 o 
   9  -1   6      355.62      418.50     37.99 o 
  10  -1   6       15.34       13.21     17.54 o 
  11  -1   6       50.54       61.90     24.72 o 
 -13   0   6       11.10        6.00     19.63 o 
 -12   0   6       10.74       -2.04     15.76 o 
 -11   0   6       26.53        1.75     14.99 o 
 -10   0   6      805.28      851.94     45.77 o 
  -9   0   6      453.01      498.88     34.34 o 
  -8   0   6      146.40      127.88     18.78 o 
  -7   0   6      987.36     1030.72     40.63 o 
  -6   0   6      989.27      986.97     37.46 o 
  -5   0   6      102.36      103.03     10.72 o 
  -4   0   6     4204.88     4131.23     94.44 o 
  -3   0   6       69.49       57.97      6.82 o 
  -2   0   6      338.77      431.95     14.06 o 
  -1   0   6        6.19        3.93      5.49 o 
   0   0   6     1492.71     1367.00     34.13 o 
   1   0   6      276.06      289.42     11.56 o 
   2   0   6     3827.08     3865.83     69.89 o 
   3   0   6      642.71      671.52     23.74 o 
   4   0   6        5.07        8.68      5.30 o 
   5   0   6        5.31        9.12      5.45 o 
   6   0   6     1098.64     1143.49     28.76 o 
   7   0   6       56.70       50.07     16.36 o 
   8   0   6       65.77       80.38     20.60 o 
   9   0   6       26.38       13.55     15.87 o 
  10   0   6      114.74       83.90     24.99 o 
  11   0   6        1.65        1.04     25.36 o 
 -13   1   6      166.15      170.52     47.48 o 
 -12   1   6       27.93        5.17     17.91 o 
 -11   1   6       10.95        1.85     16.19 o 
 -10   1   6     1007.94     1001.40     59.87 o 
  -9   1   6        0.92        5.08     15.96 o 
  -8   1   6     2970.60     3040.57     82.73 o 
  -7   1   6      312.69      354.19     37.07 o 
  -6   1   6      264.96      229.45     15.33 o 
  -5   1   6       20.13       12.41      6.62 o 
  -4   1   6        5.90        4.58      5.17 o 
  -3   1   6      475.94      520.34     17.95 o 
  -2   1   6    17774.59    18446.98    465.31 o 
  -1   1   6       26.37       20.51      5.72 o 
   0   1   6     3439.14     3459.05     56.02 o 
   1   1   6      442.87      432.65     20.91 o 
   2   1   6     3022.76     2817.34     86.07 o 
   3   1   6     1608.89     1724.72     32.58 o 
   4   1   6     2416.94     2449.00     43.03 o 
   5   1   6      192.68      220.43     12.02 o 
   6   1   6      134.48      140.36     10.68 o 
   7   1   6       22.49       30.54     14.71 o 
   8   1   6       12.27       14.91     14.02 o 
   9   1   6      178.91      155.33     43.52 o 
  10   1   6       27.48       28.91     18.84 o 
  11   1   6       57.03       56.28     23.01 o 
 -13   2   6      526.70      580.11     65.51 o 
 -12   2   6      330.76      309.47     34.37 o 
 -11   2   6        1.14       10.08     16.02 o 
 -10   2   6     1666.87     1738.02     63.95 o 
  -9   2   6      182.38      197.45     22.62 o 
  -8   2   6      481.96      550.75     26.51 o 
  -7   2   6       97.33      117.20     13.10 o 
  -6   2   6      694.17      811.94     28.95 o 
  -5   2   6      176.73      199.03     16.92 o 
  -4   2   6     2835.05     2784.47     51.68 o 
  -3   2   6       26.76       31.52      6.04 o 
  -2   2   6     6592.66     6258.92    182.39 o 
  -1   2   6       36.44       41.92      7.42 o 
   0   2   6      788.03      842.34     25.86 o 
   1   2   6      660.85      738.73     29.96 o 
   2   2   6      148.54      142.16     10.20 o 
   3   2   6       25.14       11.35      9.00 o 
   4   2   6     1427.79     1416.96     35.15 o 
   5   2   6     2023.89     2104.08     72.28 o 
   6   2   6      233.49      202.28     27.76 o 
   7   2   6      333.47      369.68     32.15 o 
   8   2   6      170.24      219.99     29.22 o 
   9   2   6      591.91      562.83     44.04 o 
  10   2   6       13.97       37.00     25.49 o 
  11   2   6        3.72        8.43     19.73 o 
 -13   3   6       79.49      137.24     40.86 o 
 -12   3   6      129.45      100.53     33.21 o 
 -11   3   6      230.14      234.07     28.62 o 
 -10   3   6      396.26      444.87     49.40 o 
  -9   3   6       93.75       89.04     13.76 o 
  -8   3   6     2015.28     1916.73     43.02 o 
  -7   3   6      840.44      869.24     27.17 o 
  -6   3   6      151.87      190.04     11.86 o 
  -5   3   6      136.96      110.91      8.64 o 
  -4   3   6     2844.68     3066.87     55.38 o 
  -3   3   6      205.95      221.21      9.73 o 
  -2   3   6     4370.59     4524.05     91.74 o 
  -1   3   6      204.61      182.18     27.24 o 
   0   3   6     2994.41     3043.02     46.02 o 
   1   3   6       67.22       84.38     12.19 o 
   2   3   6        1.43        2.49      3.84 o 
   3   3   6     1715.49     1734.02     48.36 o 
   4   3   6      295.18      253.06     14.37 o 
   5   3   6     1434.90     1379.28     35.68 o 
   6   3   6      288.21      242.15     26.69 o 
   7   3   6       74.00      102.72     40.99 o 
   8   3   6       35.81       23.55     15.87 o 
   9   3   6       75.61      146.40     26.82 o 
  10   3   6       40.39       30.80     20.45 o 
  11   3   6      421.66      384.72     93.27 o 
 -12   4   6       24.22       18.16     22.83 o 
 -11   4   6       20.68       22.96     21.53 o 
 -10   4   6      103.25      136.47     32.04 o 
  -9   4   6      102.77      117.34     13.60 o 
  -8   4   6      678.72      670.74     24.41 o 
  -7   4   6       38.68       45.44      8.32 o 
  -6   4   6       39.69       31.36      6.80 o 
  -5   4   6      178.61      205.12     10.24 o 
  -4   4   6    22133.75    23449.13    331.72 o 
  -3   4   6      350.87      342.84     20.43 o 
  -2   4   6     5286.72     5365.73    108.32 o 
  -1   4   6      291.03      256.84      8.99 o 
   0   4   6      659.41      638.92     16.41 o 
   1   4   6      361.93      408.64     16.63 o 
   2   4   6      693.57      824.16     31.52 o 
   3   4   6      197.77      190.41     15.16 o 
   4   4   6      205.94      152.24     12.03 o 
   5   4   6      239.82      213.15     13.90 o 
   6   4   6     1726.73     1707.38     72.97 o 
   7   4   6      261.49      234.52     28.23 o 
   8   4   6        3.70       -1.79     14.35 o 
   9   4   6       10.25       16.01     36.71 o 
  10   4   6       11.11       39.56     21.59 o 
 -12   5   6        3.35       27.50     24.91 o 
 -11   5   6       25.95       18.16     20.50 o 
 -10   5   6       80.96       76.51     25.62 o 
  -9   5   6        6.56      -12.04     13.17 o 
  -8   5   6      628.39      705.97     29.33 o 
  -7   5   6       16.15       11.53      6.59 o 
  -6   5   6      396.67      398.32     15.28 o 
  -5   5   6       52.46       54.57      6.02 o 
  -4   5   6      254.67      271.22     60.19 o 
  -3   5   6       72.17       79.06     12.59 o 
  -2   5   6       55.17       73.00     13.43 o 
  -1   5   6      159.80      189.69     12.46 o 
   0   5   6       41.66       41.01      6.49 o 
   1   5   6      714.95      765.85     46.82 o 
   2   5   6       13.21       -0.95      9.00 o 
   3   5   6       37.50       31.48      9.56 o 
   4   5   6      344.28      356.09     25.59 o 
   5   5   6      472.29      490.96     33.35 o 
   6   5   6     1500.48     1444.39     61.10 o 
   7   5   6       41.19       37.81     17.78 o 
   8   5   6       73.53       42.56     20.63 o 
   9   5   6      224.64      237.20     34.21 o 
  10   5   6      105.56       78.72     28.86 o 
 -12   6   6      132.28      220.14     45.40 o 
 -11   6   6       10.51       15.21     17.42 o 
 -10   6   6        4.95        7.92     14.42 o 
  -9   6   6       26.03        6.05     14.17 o 
  -8   6   6      929.67      985.73     99.82 o 
  -7   6   6       13.80       23.73     13.10 o 
  -6   6   6       74.76       78.82     15.56 o 
  -5   6   6      385.45      389.57     36.00 o 
  -4   6   6      786.30      829.67     84.90 o 
  -3   6   6        2.70        7.72      7.61 o 
  -2   6   6       25.46       39.39     10.22 o 
  -1   6   6      382.08      354.79     11.84 o 
   0   6   6     6238.43     6449.54    105.70 o 
   1   6   6      928.99      825.47     33.31 o 
   2   6   6      576.12      566.51     23.11 o 
   3   6   6        2.05       10.06      9.26 o 
   4   6   6       23.30       24.31      7.85 o 
   5   6   6       30.58        4.55     13.30 o 
   6   6   6      117.35       91.88     19.89 o 
   7   6   6       63.99       49.58     22.90 o 
   8   6   6      225.82      161.37     28.54 o 
   9   6   6      137.03      124.98     28.12 o 
  10   6   6       49.81       45.53     24.52 o 
 -12   7   6      212.03      211.96     44.49 o 
 -11   7   6       49.49       34.65     20.20 o 
 -10   7   6       25.49       21.55     17.70 o 
  -9   7   6      107.65       80.13     23.61 o 
  -8   7   6       49.51       43.18     15.86 o 
  -7   7   6        1.02      -12.72     10.38 o 
  -6   7   6      329.86      348.02     35.41 o 
  -5   7   6      273.98      301.28     26.01 o 
  -4   7   6     1085.70      983.04     39.79 o 
  -3   7   6        0.52       -1.91     15.57 o 
  -2   7   6     1006.74      971.41     51.95 o 
  -1   7   6        0.80        3.83      5.23 o 
   0   7   6      211.80      235.34     13.52 o 
   1   7   6     1389.96     1383.62     36.22 o 
   2   7   6      347.11      357.96     19.89 o 
   3   7   6      184.28      222.49     18.09 o 
   4   7   6      216.83      195.79     46.89 o 
   5   7   6        9.39        5.11     12.41 o 
   6   7   6      143.92      169.51     25.98 o 
   7   7   6      278.81      352.41     35.81 o 
   8   7   6      113.34       96.74     48.90 o 
   9   7   6       11.25        1.16     18.41 o 
 -11   8   6       25.29        8.84     18.70 o 
 -10   8   6       77.87      132.40     39.37 o 
  -9   8   6       81.16       70.44     20.09 o 
  -8   8   6      179.06      157.56     37.94 o 
  -7   8   6       55.90       37.84     15.38 o 
  -6   8   6     1116.99     1069.64     46.07 o 
  -5   8   6        2.36       -7.07      9.27 o 
  -4   8   6      459.61      482.52     29.79 o 
  -3   8   6      243.41      233.20     21.56 o 
  -2   8   6       57.43       73.54     14.20 o 
  -1   8   6      846.95      856.96     25.95 o 
   0   8   6      129.88      150.62     16.27 o 
   1   8   6      101.43       68.19     10.73 o 
   2   8   6      796.65      866.61     30.91 o 
   3   8   6      468.56      442.70     24.66 o 
   4   8   6        7.53        7.13      9.56 o 
   5   8   6      171.60      178.41     23.92 o 
   6   8   6       31.81       24.53     16.69 o 
   7   8   6       67.39       65.15     61.68 o 
   8   8   6        0.04       -5.37     15.99 o 
   9   8   6      691.73      848.16     85.49 o 
 -11   9   6      198.18      207.32     33.34 o 
 -10   9   6       84.55       51.30     26.07 o 
  -9   9   6      199.73      220.65     34.51 o 
  -8   9   6       97.62       78.29     28.15 o 
  -7   9   6       17.01       19.13     18.42 o 
  -6   9   6        4.08        3.80     11.82 o 
  -5   9   6        4.68       -9.11     10.57 o 
  -4   9   6     2917.44     2894.31     81.37 o 
  -3   9   6       67.67       60.52     14.63 o 
  -2   9   6     1272.77     1348.94     49.80 o 
  -1   9   6       16.07       18.03     17.25 o 
   0   9   6      245.33      324.46     22.36 o 
   1   9   6      325.51      370.07     29.39 o 
   2   9   6      965.87      952.09     33.93 o 
   3   9   6       91.52       60.19     14.06 o 
   4   9   6      240.26      223.47     30.55 o 
   5   9   6      758.78      718.03     51.03 o 
   6   9   6        8.52       -9.39     14.31 o 
   7   9   6      375.27      379.99     38.43 o 
   8   9   6        4.03      -19.12     17.81 o 
 -10  10   6      670.63      697.00     49.03 o 
  -9  10   6      124.63      102.20     23.40 o 
  -8  10   6      684.52      646.58     42.94 o 
  -7  10   6        1.29       12.03     13.60 o 
  -6  10   6      433.88      394.96     32.24 o 
  -5  10   6       11.94       13.68     13.05 o 
  -4  10   6      151.58      150.14     21.35 o 
  -3  10   6        0.34       12.88     10.82 o 
  -2  10   6      384.03      390.61     64.86 o 
  -1  10   6       57.53       86.01     25.94 o 
   0  10   6      818.28      882.62     63.04 o 
   1  10   6     1505.02     1513.01     53.39 o 
   2  10   6      388.03      431.66     24.51 o 
   3  10   6      855.50      896.07     36.31 o 
   4  10   6      263.30      244.55     42.80 o 
   5  10   6      857.19      847.33     66.16 o 
   6  10   6        1.54       12.73     13.48 o 
   7  10   6        1.54       24.09     20.00 o 
   8  10   6       45.01       24.10     22.61 o 
 -10  11   6      443.52      513.18     47.15 o 
  -9  11   6        1.39       23.54     19.02 o 
  -8  11   6      103.95      107.57     24.40 o 
  -7  11   6        1.08       -4.43     13.57 o 
  -6  11   6      130.53      147.00     23.81 o 
  -5  11   6      198.44      177.51     24.75 o 
  -4  11   6       23.02       32.05     14.52 o 
  -3  11   6        0.08       -3.68     16.86 o 
  -2  11   6     1362.68     1334.00     54.41 o 
  -1  11   6      133.73      162.67     34.64 o 
   0  11   6     1157.10     1048.41     70.57 o 
   1  11   6      116.03      105.98     30.61 o 
   2  11   6       40.87       47.52     15.42 o 
   3  11   6      635.97      601.67     39.01 o 
   4  11   6       57.77       34.13     14.17 o 
   5  11   6        5.70        2.17     12.22 o 
   6  11   6        4.89        2.86     13.38 o 
   7  11   6      592.64      675.64     42.25 o 
  -9  12   6       21.09       -7.67     17.09 o 
  -8  12   6      576.76      593.58     44.11 o 
  -7  12   6        0.11      -12.26     14.49 o 
  -6  12   6      424.72      438.00     42.22 o 
  -5  12   6       54.00       67.94     30.94 o 
  -4  12   6        8.45       -9.86     13.14 o 
  -3  12   6        1.68       -0.01     13.41 o 
  -2  12   6      163.43      162.93     37.75 o 
  -1  12   6       87.26       63.04     27.37 o 
   0  12   6      151.75      206.91     39.69 o 
   1  12   6      863.80      913.75     70.05 o 
   2  12   6       11.30       16.47     21.27 o 
   3  12   6       54.28       55.65     31.13 o 
   4  12   6      933.65     1015.72     49.41 o 
   5  12   6      513.96      694.41     40.45 o 
   6  12   6      231.54      176.74     51.90 o 
  -8  13   6      133.52      122.04     29.06 o 
  -7  13   6        1.06      -18.09     15.36 o 
  -6  13   6       35.91       38.41     18.07 o 
  -5  13   6        0.52       13.96     16.32 o 
  -4  13   6       29.75       19.58     15.40 o 
  -3  13   6        7.04       -0.44     13.69 o 
  -2  13   6      705.10      824.77     69.92 o 
  -1  13   6      216.03      204.83     41.51 o 
   0  13   6       14.22       70.31     31.78 o 
   1  13   6      126.99      144.77     38.53 o 
   2  13   6       17.22       15.96     26.85 o 
   3  13   6       51.01       26.98     28.80 o 
   4  13   6        1.79      -32.88     21.92 o 
   5  13   6       47.31       74.98     38.79 o 
  -7  14   6       11.54        4.30     18.49 o 
  -6  14   6       70.00       80.45     24.36 o 
  -5  14   6      152.15      145.71     28.11 o 
  -4  14   6       76.25      100.34     24.52 o 
  -3  14   6        0.09        9.34     25.04 o 
  -2  14   6        4.15      -17.77     23.48 o 
  -1  14   6      114.61      131.41     37.23 o 
   0  14   6        1.10      -13.88     20.89 o 
   1  14   6      154.71      133.48     40.86 o 
   2  14   6      301.39      433.27     61.75 o 
   3  14   6       12.31       24.65     30.74 o 
   4  14   6       41.84       69.14     36.84 o 
  -6  15   6       50.86       52.34     22.19 o 
  -5  15   6       52.69       60.43     23.28 o 
  -4  15   6       65.93       17.25     28.54 o 
  -3  15   6       75.98      111.30     37.75 o 
  -2  15   6      243.65      175.90     43.72 o 
  -1  15   6      156.28      178.76     43.46 o 
   0  15   6       31.07       25.04     30.10 o 
   1  15   6      153.32      119.08     41.12 o 
   2  15   6       18.10       46.05     34.77 o 
  -3  16   6      989.11     1289.56     96.25 o 
  -2  16   6      106.92       54.35     33.99 o 
  -1  16   6      129.13      118.05     42.81 o 
   0  16   6       14.76       17.64     29.06 o 
   0 -16   7       53.00       38.18     22.97 o 
  -4 -15   7       76.37      100.79     41.64 o 
  -3 -15   7      212.16      283.83     54.09 o 
  -2 -15   7      102.83       95.87     37.03 o 
  -1 -15   7       13.17       -2.64     14.44 o 
   0 -15   7     1167.48     1254.82     51.30 o 
   1 -15   7      119.87      121.63     22.75 o 
   2 -15   7      731.49      795.34     55.34 o 
   3 -15   7       11.89       13.14     19.57 o 
   4 -15   7       20.54       34.64     23.30 o 
  -6 -14   7      148.46       84.32     39.82 o 
  -5 -14   7      342.99      346.87     57.08 o 
  -4 -14   7     1704.40     1816.09    112.60 o 
  -3 -14   7        4.95        1.82     26.98 o 
  -2 -14   7      198.05      190.53     36.61 o 
  -1 -14   7      206.39      241.14     25.37 o 
   0 -14   7       24.27       18.29     14.81 o 
   1 -14   7      152.84      148.34     28.14 o 
   2 -14   7        2.20       -9.36     14.86 o 
   3 -14   7        1.43        1.25     18.12 o 
   4 -14   7        2.37        1.99     18.29 o 
   5 -14   7       10.75       26.51     21.62 o 
  -7 -13   7      135.59      214.17     49.94 o 
  -6 -13   7        9.40       10.51     27.11 o 
  -5 -13   7        9.91       26.85     29.84 o 
  -4 -13   7      209.23      320.41     52.67 o 
  -3 -13   7       74.63       78.95     17.17 o 
  -2 -13   7      224.30      253.16     24.29 o 
  -1 -13   7      319.31      281.13     25.18 o 
   0 -13   7      299.58      305.31     38.42 o 
   1 -13   7      179.35      171.27     27.33 o 
   2 -13   7     3890.46     3910.89    116.00 o 
   3 -13   7       38.70       32.58     37.68 o 
   4 -13   7      793.23      887.31    140.68 o 
   5 -13   7       25.27       18.44     17.83 o 
   6 -13   7      202.65      223.26     34.09 o 
  -8 -12   7       23.14       14.79     30.48 o 
  -7 -12   7       13.09        3.37     26.07 o 
  -6 -12   7       19.43       32.56     26.07 o 
  -5 -12   7      156.11      108.32     35.41 o 
  -4 -12   7      174.12      236.48     45.01 o 
  -3 -12   7        4.13       -1.59     10.64 o 
  -2 -12   7     1549.36     1553.57     55.53 o 
  -1 -12   7      120.30      126.96     27.17 o 
   0 -12   7      296.30      268.28     34.31 o 
   1 -12   7      191.33      193.69     30.22 o 
   2 -12   7       18.98       17.79     14.49 o 
   3 -12   7       53.25       54.98     20.30 o 
   4 -12   7      186.89      164.69     27.66 o 
   5 -12   7       19.81       48.00     19.52 o 
   6 -12   7       16.72       30.24     19.84 o 
   7 -12   7       64.83      109.23     28.39 o 
  -9 -11   7     1160.75     1285.41     98.33 o 
  -8 -11   7      394.34      380.99     59.28 o 
  -7 -11   7      289.99      333.77     52.93 o 
  -6 -11   7       15.44       13.23     24.65 o 
  -5 -11   7      170.85      203.40     41.64 o 
  -4 -11   7      362.79      342.40     23.60 o 
  -3 -11   7       61.27       59.06     11.42 o 
  -2 -11   7        0.64       -1.84      9.18 o 
  -1 -11   7      227.67      209.52     36.65 o 
   0 -11   7     1500.64     1328.09     54.81 o 
   1 -11   7       95.58      111.23     21.36 o 
   2 -11   7      295.25      298.88     30.29 o 
   3 -11   7       32.47       21.95     16.60 o 
   4 -11   7     2646.57     2691.20     89.39 o 
   5 -11   7       27.37       10.25     15.77 o 
   6 -11   7      674.91      662.66     46.86 o 
   7 -11   7        6.43      -13.78     14.94 o 
   8 -11   7      102.37      125.59     28.02 o 
  -9 -10   7      520.59      520.44     66.29 o 
  -8 -10   7      142.08      191.73     44.36 o 
  -7 -10   7      195.97      138.28     36.71 o 
  -6 -10   7       57.86       36.84     26.33 o 
  -5 -10   7      184.74      264.24     44.23 o 
  -4 -10   7       18.27        9.53     15.27 o 
  -3 -10   7        2.64       -3.07      7.29 o 
  -2 -10   7     2662.16     2668.76     62.00 o 
  -1 -10   7       20.07        8.34      9.04 o 
   0 -10   7       83.12       62.06     16.23 o 
   1 -10   7       70.74       72.83     23.16 o 
   2 -10   7       25.44       13.43     12.58 o 
   3 -10   7       16.56       28.23     14.46 o 
   4 -10   7      244.05      220.36     27.97 o 
   5 -10   7      142.58      158.47     25.71 o 
   6 -10   7        7.77        9.51     17.84 o 
   7 -10   7        0.10       14.66     16.14 o 
   8 -10   7      105.50      140.95     28.30 o 
   9 -10   7      335.19      361.30     34.76 o 
 -10  -9   7        4.42        2.33     25.43 o 
  -9  -9   7        0.29       15.83     24.91 o 
  -8  -9   7      175.69      170.71     42.16 o 
  -7  -9   7        0.57      -14.01     17.64 o 
  -6  -9   7      591.45      618.38     60.06 o 
  -5  -9   7     3759.10     3670.59    151.25 o 
  -4  -9   7        5.60        9.31      8.58 o 
  -3  -9   7      371.69      346.14     33.38 o 
  -2  -9   7      235.08      260.09     22.96 o 
  -1  -9   7       77.81       91.35     20.57 o 
   0  -9   7      436.49      553.28     23.05 o 
   1  -9   7      133.49      122.26     32.56 o 
   2  -9   7      329.54      368.25     66.09 o 
   3  -9   7      569.63      496.77     40.99 o 
   4  -9   7     1627.72     1647.01     62.76 o 
   5  -9   7       20.81       24.94     14.90 o 
   6  -9   7       21.71       -3.24     13.65 o 
   7  -9   7      108.75      113.62     31.98 o 
   8  -9   7      129.53      111.54     24.80 o 
   9  -9   7        8.07       -3.11     14.60 o 
 -11  -8   7      337.56      408.23     62.14 o 
 -10  -8   7      181.93      167.47     42.42 o 
  -9  -8   7      119.43       77.31     33.08 o 
  -8  -8   7        0.55      -24.91     16.60 o 
  -7  -8   7        0.21        1.43     17.90 o 
  -6  -8   7        3.75       -5.19     17.90 o 
  -5  -8   7     4990.56     4905.04     91.21 o 
  -4  -8   7      357.56      380.16     20.56 o 
  -3  -8   7        4.52       11.18      8.40 o 
  -2  -8   7       77.89      114.34     14.14 o 
  -1  -8   7      156.37      144.07     12.49 o 
   0  -8   7      793.21      651.72     23.14 o 
   1  -8   7      140.76      129.88     11.96 o 
   2  -8   7      352.53      353.11     33.86 o 
   3  -8   7        8.31        9.44     11.27 o 
   4  -8   7     2166.83     2224.54     72.20 o 
   5  -8   7       15.16       10.94     13.02 o 
   6  -8   7      349.85      307.63     42.03 o 
   7  -8   7       49.12       36.87     15.98 o 
   8  -8   7      363.63      378.65     80.88 o 
   9  -8   7      124.75      153.44     29.90 o 
  10  -8   7       40.72       43.33     33.99 o 
 -11  -7   7       19.48       53.70     33.86 o 
 -10  -7   7        8.11       17.90     26.59 o 
  -9  -7   7       75.08       51.11     27.76 o 
  -8  -7   7      312.45      297.71     45.92 o 
  -7  -7   7       76.53       99.50     30.74 o 
  -6  -7   7     3691.29     3618.05    145.16 o 
  -5  -7   7      452.03      489.54     21.82 o 
  -4  -7   7     3564.99     3512.62     69.71 o 
  -3  -7   7        1.36        3.53      6.86 o 
  -2  -7   7      509.25      455.58     34.77 o 
  -1  -7   7       94.41      103.10     10.24 o 
   0  -7   7      360.71      375.63     16.39 o 
   1  -7   7      386.69      424.78     17.32 o 
   2  -7   7       45.38       68.61      8.81 o 
   3  -7   7       19.34       27.61      6.04 o 
   4  -7   7     1578.82     1754.21     60.32 o 
   5  -7   7      145.19      131.04     20.32 o 
   6  -7   7     2164.13     2285.99     73.97 o 
   7  -7   7      167.47      143.02     34.05 o 
   8  -7   7     2394.76     2467.15     68.23 o 
   9  -7   7      434.67      554.93     34.31 o 
  10  -7   7        0.02       34.25     30.10 o 
 -11  -6   7      858.23      831.51     77.31 o 
 -10  -6   7      129.05      208.85     43.85 o 
  -9  -6   7      469.11      423.41     52.80 o 
  -8  -6   7       37.63       19.85     19.72 o 
  -7  -6   7      196.36      182.91     35.67 o 
  -6  -6   7     2304.51     2329.79    106.63 o 
  -5  -6   7        0.01        0.49      6.46 o 
  -4  -6   7      735.10      787.62     26.19 o 
  -3  -6   7      137.80      143.24     16.66 o 
  -2  -6   7     2108.68     2234.70     82.63 o 
  -1  -6   7      443.94      470.82     17.41 o 
   0  -6   7       79.17       50.43      6.42 o 
   1  -6   7       67.45       76.70      7.13 o 
   2  -6   7     2979.21     2849.64     48.46 o 
   3  -6   7      229.06      215.77     23.83 o 
   4  -6   7     6186.12     6220.00    105.92 o 
   5  -6   7        0.19        7.24      7.52 o 
   6  -6   7     1538.44     1596.84    132.57 o 
   7  -6   7      193.10      222.75     25.08 o 
   8  -6   7        9.34       31.75     13.32 o 
   9  -6   7      449.08      600.35     66.03 o 
  10  -6   7      469.16      517.46     66.55 o 
 -12  -5   7        9.81       17.32     22.87 o 
 -11  -5   7      161.50      138.07     29.34 o 
 -10  -5   7      218.78      243.10     32.56 o 
  -9  -5   7      280.12      321.79     67.33 o 
  -8  -5   7       61.79       36.97     23.35 o 
  -7  -5   7        6.22        2.72     18.03 o 
  -6  -5   7      172.97      169.25     15.91 o 
  -5  -5   7      695.63      720.99     23.74 o 
  -4  -5   7      796.36      705.67     27.14 o 
  -3  -5   7      184.37      165.42     12.51 o 
  -2  -5   7     2422.54     2439.01     84.45 o 
  -1  -5   7       43.26       38.51      9.55 o 
   0  -5   7      312.73      358.38     11.94 o 
   1  -5   7       72.65       76.65     12.48 o 
   2  -5   7      340.79      330.55     22.11 o 
   3  -5   7      160.26      189.93     25.23 o 
   4  -5   7       25.95       38.01      8.29 o 
   5  -5   7        0.87       -9.51      6.34 o 
   6  -5   7      145.84      137.89     19.26 o 
   7  -5   7       13.44        9.04     11.49 o 
   8  -5   7        0.88       -1.02      9.94 o 
   9  -5   7      624.56      632.39     66.68 o 
  10  -5   7      325.23      433.01     60.19 o 
 -12  -4   7       20.13       41.49     22.33 o 
 -11  -4   7       62.30       29.61     19.72 o 
 -10  -4   7        3.66        8.66     15.55 o 
  -9  -4   7      165.14      165.60     28.93 o 
  -8  -4   7      829.23      758.60     44.18 o 
  -7  -4   7       61.10      101.96     26.20 o 
  -6  -4   7       66.25       68.19     11.50 o 
  -5  -4   7      886.13      896.22     73.94 o 
  -4  -4   7     1746.64     1897.52     41.53 o 
  -3  -4   7       28.95       20.67      6.70 o 
  -2  -4   7     1628.21     1702.96     46.04 o 
  -1  -4   7       36.88       45.50      9.51 o 
   0  -4   7       37.62       40.83      9.31 o 
   1  -4   7        6.22        3.84      6.83 o 
   2  -4   7      931.71      824.06     20.93 o 
   3  -4   7        0.63        5.33      8.95 o 
   4  -4   7     4075.41     4075.72     95.35 o 
   5  -4   7        0.92       -2.92      8.29 o 
   6  -4   7      312.49      265.64     28.02 o 
   7  -4   7       33.25       36.28     11.42 o 
   8  -4   7      611.63      530.19     42.60 o 
   9  -4   7       69.91       59.28     30.87 o 
  10  -4   7       33.78       32.56     29.45 o 
  11  -4   7      347.45      407.32     65.64 o 
 -12  -3   7      120.72      131.81     28.48 o 
 -11  -3   7      415.56      376.00     37.60 o 
 -10  -3   7       40.09       22.89     16.60 o 
  -9  -3   7      154.41      156.02     24.15 o 
  -8  -3   7      243.63      246.29     48.78 o 
  -7  -3   7       17.33       17.81      7.88 o 
  -6  -3   7      989.91      971.05     33.95 o 
  -5  -3   7      355.37      379.17     20.78 o 
  -4  -3   7     2280.96     2398.91     59.32 o 
  -3  -3   7       20.16       16.59      6.10 o 
  -2  -3   7     5886.15     5573.52    110.76 o 
  -1  -3   7       14.98       19.70      7.41 o 
   0  -3   7      124.08      176.54     26.59 o 
   1  -3   7       32.14       22.61      9.92 o 
   2  -3   7     3598.06     4027.19     89.03 o 
   3  -3   7     1694.99     1763.38     52.99 o 
   4  -3   7      376.29      438.77     24.26 o 
   5  -3   7        4.50       -1.74      8.04 o 
   6  -3   7      119.08      121.91     17.79 o 
   7  -3   7      684.13      684.59     27.43 o 
   8  -3   7       69.10       45.22     18.20 o 
   9  -3   7       41.99       52.61     20.72 o 
  10  -3   7      165.50      168.62     30.75 o 
  11  -3   7      699.55      639.67     52.33 o 
 -12  -2   7       12.36        6.04     18.73 o 
 -11  -2   7      772.47      656.88     46.51 o 
 -10  -2   7      432.71      410.95     36.09 o 
  -9  -2   7       96.71       87.40     24.52 o 
  -8  -2   7        5.64      -14.77      9.84 o 
  -7  -2   7     1007.99     1045.80     48.22 o 
  -6  -2   7     4111.34     4004.44     75.08 o 
  -5  -2   7      863.38      963.91     39.50 o 
  -4  -2   7       46.00       46.00      9.09 o 
  -3  -2   7        0.68        7.65      8.43 o 
  -2  -2   7    13507.33    13787.02    200.66 o 
  -1  -2   7        2.45        7.40      3.21 o 
   0  -2   7     3880.08     3958.83     64.78 o 
   1  -2   7       56.30       71.88      6.14 o 
   2  -2   7      344.04      328.06     19.05 o 
   3  -2   7      135.67      121.97     13.38 o 
   4  -2   7      222.05      184.20     13.81 o 
   5  -2   7      424.05      389.26     27.94 o 
   6  -2   7     1236.14     1238.84     32.79 o 
   7  -2   7      166.13      173.22     14.84 o 
   8  -2   7      165.67      221.88     31.72 o 
   9  -2   7      135.51      122.50     25.45 o 
  10  -2   7       26.19        1.57     17.34 o 
  11  -2   7      123.67       96.08     28.53 o 
 -12  -1   7      695.26      806.93     52.75 o 
 -11  -1   7       36.02       53.72     19.59 o 
 -10  -1   7       64.73       71.64     19.76 o 
  -9  -1   7      241.63      235.78     53.51 o 
  -8  -1   7       75.39       88.59     17.80 o 
  -7  -1   7      400.43      364.96     18.65 o 
  -6  -1   7       85.51       54.99      9.28 o 
  -5  -1   7       20.08       20.43     11.29 o 
  -4  -1   7        1.63        3.57      4.99 o 
  -3  -1   7      525.96      625.92     23.62 o 
  -2  -1   7      953.56     1036.03     23.12 o 
  -1  -1   7      415.35      412.08     11.18 o 
   0  -1   7     7861.85     7733.48    117.16 o 
   1  -1   7     1333.88     1431.88     30.19 o 
   2  -1   7     2938.48     3562.12     77.46 o 
   3  -1   7        6.17        4.04      5.56 o 
   4  -1   7      556.94      547.95     29.53 o 
   5  -1   7      268.72      238.58     15.82 o 
   6  -1   7      272.24      257.38     15.44 o 
   7  -1   7      478.32      465.31     24.96 o 
   8  -1   7       56.74       63.09     19.42 o 
   9  -1   7      246.33      313.67     51.24 o 
  10  -1   7        8.43       14.56     18.52 o 
  11  -1   7      339.04      333.55     41.77 o 
 -13   0   7       36.44       48.92     24.17 o 
 -12   0   7       20.68       14.53     19.22 o 
 -11   0   7      367.06      347.33     34.50 o 
 -10   0   7      450.49      421.40     33.99 o 
  -9   0   7      334.36      329.45     28.55 o 
  -8   0   7        0.72        8.86     14.20 o 
  -7   0   7      101.11       66.55     14.09 o 
  -6   0   7      282.40      289.04     17.83 o 
  -5   0   7      545.10      623.62     27.85 o 
  -4   0   7       21.95       92.47     11.71 o 
  -3   0   7      322.55      325.91     17.03 o 
  -2   0   7     3887.87     4119.26     66.24 o 
  -1   0   7      180.45      167.33      8.64 o 
   0   0   7       90.76       99.11     12.15 o 
   1   0   7      388.84      436.91     15.72 o 
   2   0   7    14056.88    15418.07    225.41 o 
   3   0   7     1146.95     1274.92     31.66 o 
   4   0   7       89.81      108.06      9.62 o 
   5   0   7      205.97      191.99     14.55 o 
   6   0   7     2258.07     2512.24     48.66 o 
   7   0   7      799.36      768.88     65.18 o 
   8   0   7      216.22      170.65     26.81 o 
   9   0   7       37.17       28.23     18.23 o 
  10   0   7      104.42      126.39     28.32 o 
  11   0   7        0.60       -3.94     22.77 o 
 -12   1   7      104.60      133.89     27.42 o 
 -11   1   7        0.01        9.95     15.77 o 
 -10   1   7        0.25        0.81     13.41 o 
  -9   1   7        1.22       -4.95     10.82 o 
  -8   1   7      223.19      181.44     20.58 o 
  -7   1   7       59.82       51.91     13.40 o 
  -6   1   7      951.23      986.75     30.19 o 
  -5   1   7       34.97       42.77      8.18 o 
  -4   1   7       18.57       30.00      7.07 o 
  -3   1   7      152.09      153.26     13.13 o 
  -2   1   7     1731.85     1904.43     67.07 o 
  -1   1   7       18.67       -3.03      6.75 o 
   0   1   7      107.37       87.34      7.19 o 
   1   1   7      354.41      308.17     13.32 o 
   2   1   7    11260.04    11610.75    211.61 o 
   3   1   7     1528.31     1413.10     35.11 o 
   4   1   7      973.76      956.92     24.35 o 
   5   1   7        6.54        7.84      8.75 o 
   6   1   7      697.13      612.19     25.35 o 
   7   1   7      271.75      292.67     30.09 o 
   8   1   7      233.49      222.58     29.35 o 
   9   1   7      777.75      844.60     53.16 o 
  10   1   7       33.86       -8.22     17.01 o 
  11   1   7      196.55      200.57     35.51 o 
 -13   2   7       24.37       42.68     29.32 o 
 -12   2   7      212.60      110.91     32.95 o 
 -11   2   7      470.73      459.65     38.08 o 
 -10   2   7      815.89      932.05     37.17 o 
  -9   2   7        1.69       -4.70      8.56 o 
  -8   2   7       28.61       26.27      9.04 o 
  -7   2   7       12.00       21.40      8.15 o 
  -6   2   7      161.47      154.57     17.51 o 
  -5   2   7      181.23      197.55     21.01 o 
  -4   2   7     8893.32     8803.65    134.60 o 
  -3   2   7       28.61       33.25      5.91 o 
  -2   2   7     1858.92     1856.61     46.05 o 
  -1   2   7       51.20       58.73     39.31 o 
   0   2   7     3541.24     3779.68    114.67 o 
   1   2   7       85.33      102.15      8.96 o 
   2   2   7     1765.57     1933.19     41.49 o 
   3   2   7        6.60        9.03      5.91 o 
   4   2   7      203.68      220.18     14.47 o 
   5   2   7       30.86       24.32      8.32 o 
   6   2   7     4116.20     4183.31    228.63 o 
   7   2   7      399.78      338.98     32.21 o 
   8   2   7      186.12      218.34     35.15 o 
   9   2   7      901.57      949.41     99.76 o 
  10   2   7      615.27      564.47     78.68 o 
  11   2   7       26.16        7.90     21.78 o 
 -13   3   7      145.84      147.49     39.44 o 
 -12   3   7       22.32       29.71     25.68 o 
 -11   3   7       45.81       48.65     26.20 o 
 -10   3   7      150.51      181.76     19.59 o 
  -9   3   7        9.73       12.55      8.85 o 
  -8   3   7      430.97      368.69     19.01 o 
  -7   3   7       94.26       92.69     10.44 o 
  -6   3   7      154.63      140.28     10.56 o 
  -5   3   7       17.43        9.27     11.15 o 
  -4   3   7     5043.71     5564.34     90.64 o 
  -3   3   7      942.55      997.37     23.69 o 
  -2   3   7     1157.84     1171.22     35.54 o 
  -1   3   7       29.37       15.08      6.78 o 
   0   3   7      219.35      227.99     17.58 o 
   1   3   7       30.02       39.37      7.27 o 
   2   3   7     1506.36     1604.39     43.65 o 
   3   3   7     2900.01     3046.18     59.67 o 
   4   3   7     1304.02     1110.44     31.40 o 
   5   3   7       98.77       89.24     10.85 o 
   6   3   7     2051.77     2069.75     71.49 o 
   7   3   7      554.66      593.74     60.45 o 
   8   3   7       63.17       60.85     20.50 o 
   9   3   7        3.03       -9.33     16.09 o 
  10   3   7      342.94      279.25     38.28 o 
 -12   4   7      285.00      269.43     47.35 o 
 -11   4   7       89.04      117.27     31.65 o 
 -10   4   7      200.24      211.22     28.34 o 
  -9   4   7      970.15      980.04     47.23 o 
  -8   4   7        3.65        2.72      7.22 o 
  -7   4   7      114.28      135.00     12.36 o 
  -6   4   7        0.00       -4.35      5.14 o 
  -5   4   7      159.11      156.69     11.20 o 
  -4   4   7    10994.85    11418.49    169.95 o 
  -3   4   7      396.71      360.07     21.14 o 
  -2   4   7     9932.72     9918.26    184.11 o 
  -1   4   7     1552.15     1512.30     33.82 o 
   0   4   7      228.10      230.08     11.94 o 
   1   4   7      107.83      119.04     10.49 o 
   2   4   7       76.28       69.87     11.29 o 
   3   4   7      109.58      123.30     13.38 o 
   4   4   7       43.91       58.48      9.36 o 
   5   4   7      860.72      829.09     41.91 o 
   6   4   7      574.97      672.15     41.52 o 
   7   4   7      122.82       75.13     27.31 o 
   8   4   7        0.13        4.52     15.16 o 
   9   4   7     1289.75     1240.36     64.05 o 
  10   4   7      148.98      141.96     29.99 o 
 -12   5   7      105.77      143.34     37.49 o 
 -11   5   7      195.81      160.21     36.19 o 
 -10   5   7       59.05       72.66     20.65 o 
  -9   5   7      130.88      111.22     21.90 o 
  -8   5   7        5.21       -0.01     10.71 o 
  -7   5   7      122.67      121.96     19.43 o 
  -6   5   7      230.60      221.45     11.41 o 
  -5   5   7       14.50       17.00      5.50 o 
  -4   5   7    18242.82    18338.43    414.39 o 
  -3   5   7       41.66       54.99     16.47 o 
  -2   5   7       58.97       55.10     11.04 o 
  -1   5   7       31.40       31.34      5.19 o 
   0   5   7      333.92      337.86     14.75 o 
   1   5   7      178.64      220.03     13.77 o 
   2   5   7      519.56      552.55     27.69 o 
   3   5   7      853.05      908.17     32.69 o 
   4   5   7      276.67      323.10     17.74 o 
   5   5   7     3985.09     4103.29    115.65 o 
   6   5   7      256.29      247.47     27.52 o 
   7   5   7      782.16      804.62     83.67 o 
   8   5   7        1.65        8.85     15.80 o 
   9   5   7       46.64       -3.91     18.36 o 
  10   5   7       27.05        3.21     20.88 o 
 -12   6   7      610.90      564.16     62.40 o 
 -11   6   7        0.11       -3.79     21.14 o 
 -10   6   7       76.68       84.15     21.74 o 
  -9   6   7      115.69      150.67     24.18 o 
  -8   6   7      361.15      395.78     32.14 o 
  -7   6   7      319.36      296.02     32.17 o 
  -6   6   7      303.98      275.24     25.05 o 
  -5   6   7       95.33       83.35     16.12 o 
  -4   6   7     8638.87     8703.10    173.22 o 
  -3   6   7      753.22      680.55     30.96 o 
  -2   6   7     1484.29     1390.31     45.33 o 
  -1   6   7      294.92      304.70     12.14 o 
   0   6   7     6032.05     6149.11    174.75 o 
   1   6   7     2076.79     2111.59     47.24 o 
   2   6   7     1342.18     1311.51     44.92 o 
   3   6   7      115.12      121.34     14.09 o 
   4   6   7        0.48        5.17      7.08 o 
   5   6   7       19.76       32.20     15.36 o 
   6   6   7      116.29      113.93     28.34 o 
   7   6   7      201.31      241.47     30.30 o 
   8   6   7       35.58       23.55     18.68 o 
   9   6   7        0.27       18.62     19.90 o 
  10   6   7       11.59       23.76     21.32 o 
 -12   7   7      236.72      287.72     50.07 o 
 -11   7   7        6.11        3.34     16.54 o 
 -10   7   7       21.65       27.16     18.70 o 
  -9   7   7       18.84       17.31     15.03 o 
  -8   7   7       21.42        7.57     13.80 o 
  -7   7   7      108.18       92.00     18.57 o 
  -6   7   7      952.94      954.97     45.73 o 
  -5   7   7      219.79      163.83     20.18 o 
  -4   7   7     1376.53     1328.93     50.59 o 
  -3   7   7        0.31       -1.86      7.92 o 
  -2   7   7     2002.99     2093.04     60.67 o 
  -1   7   7       83.83       90.19     11.66 o 
   0   7   7     2371.85     2334.74     52.80 o 
   1   7   7        2.23       -2.41      6.20 o 
   2   7   7      102.86      132.89     19.77 o 
   3   7   7     1605.02     1561.68     45.09 o 
   4   7   7       36.58       22.95     29.84 o 
   5   7   7     2583.15     2539.88     81.83 o 
   6   7   7      208.91      196.56     27.51 o 
   7   7   7      724.31      826.38     51.42 o 
   8   7   7      157.32      154.53     29.64 o 
   9   7   7      376.34      398.63     43.43 o 
 -11   8   7       16.73       17.03     19.15 o 
 -10   8   7      920.50      970.09    100.40 o 
  -9   8   7        7.62        6.05     23.80 o 
  -8   8   7       74.35       67.03     18.39 o 
  -7   8   7        8.44       -7.81     11.63 o 
  -6   8   7       22.50       47.90     14.62 o 
  -5   8   7      215.25      215.74     23.48 o 
  -4   8   7     1050.28      988.24     42.41 o 
  -3   8   7        0.08       -5.02     11.80 o 
  -2   8   7      105.93      103.12     16.91 o 
  -1   8   7      520.72      542.60     26.41 o 
   0   8   7      720.97      775.94     25.15 o 
   1   8   7     1294.78     1338.61     37.34 o 
   2   8   7      447.03      423.83     22.69 o 
   3   8   7      141.50      171.52     17.57 o 
   4   8   7        0.12      -12.12      8.65 o 
   5   8   7       68.77       61.91     18.45 o 
   6   8   7        0.50       -6.00     14.73 o 
   7   8   7       86.44       63.13     21.96 o 
   8   8   7        4.38       21.29     19.31 o 
   9   8   7      116.69       92.91     29.77 o 
 -11   9   7        3.67      -13.80     16.37 o 
 -10   9   7        5.87        3.36     16.73 o 
  -9   9   7      237.37      234.74     30.47 o 
  -8   9   7        1.57       -7.24     14.53 o 
  -7   9   7        9.63        3.65     12.58 o 
  -6   9   7     1326.60     1264.42     52.57 o 
  -5   9   7      409.98      409.62     30.74 o 
  -4   9   7      849.57      862.40     40.95 o 
  -3   9   7      814.87      844.68     59.35 o 
  -2   9   7       44.79       49.93     18.87 o 
  -1   9   7      213.77      129.85     28.28 o 
   0   9   7       69.50      117.05     21.47 o 
   1   9   7       80.61       69.06     11.87 o 
   2   9   7      265.66      266.68     19.58 o 
   3   9   7       17.23        5.29      9.92 o 
   4   9   7      249.87      217.81     32.08 o 
   5   9   7       16.54        1.60     10.11 o 
   6   9   7        0.73      -10.06     15.40 o 
   7   9   7      520.31      504.03     42.89 o 
   8   9   7      275.66      305.88     64.86 o 
 -10  10   7      549.55      565.48     57.14 o 
  -9  10   7       10.68        9.49     16.63 o 
  -8  10   7      107.95      133.61     46.25 o 
  -7  10   7       13.29      -13.37     11.89 o 
  -6  10   7        2.87        0.81     12.58 o 
  -5  10   7       22.88        8.17     28.21 o 
  -4  10   7      905.72      951.34     44.37 o 
  -3  10   7       46.08       74.85     17.13 o 
  -2  10   7      822.90      755.90     39.09 o 
  -1  10   7       24.45       41.77     21.92 o 
   0  10   7      317.99      210.15     37.49 o 
   1  10   7     1645.53     1516.96     87.30 o 
   2  10   7      533.00      492.58     26.39 o 
   3  10   7       26.98       34.16     12.49 o 
   4  10   7      200.16      235.24     33.19 o 
   5  10   7      275.95      298.30     26.93 o 
   6  10   7        3.35        4.94     14.22 o 
   7  10   7       18.95        2.93     15.13 o 
   8  10   7       20.12       35.85     23.42 o 
 -10  11   7      827.35      904.66     56.33 o 
  -9  11   7       22.36        7.38     18.32 o 
  -8  11   7      234.22      289.33     33.57 o 
  -7  11   7        0.02       -9.90     16.60 o 
  -6  11   7      117.54       94.63     38.27 o 
  -5  11   7        2.69      -10.87     11.52 o 
  -4  11   7       88.60       92.79     18.98 o 
  -3  11   7      689.55      659.68     40.45 o 
  -2  11   7      894.92      949.95     76.86 o 
  -1  11   7      817.48      693.62     60.32 o 
   0  11   7     1375.25     1409.55     84.97 o 
   1  11   7      182.86      176.42     36.84 o 
   2  11   7       11.23        8.69     21.01 o 
   3  11   7        7.15       -3.53     11.78 o 
   4  11   7       12.97       18.54     13.59 o 
   5  11   7        4.22        1.29     13.33 o 
   6  11   7       47.63       30.17     18.54 o 
   7  11   7        2.59       -3.52     15.85 o 
  -9  12   7        4.53       -8.41     17.59 o 
  -8  12   7      141.58      218.16     51.05 o 
  -7  12   7      153.54      194.58     35.80 o 
  -6  12   7       22.70       18.21     17.05 o 
  -5  12   7       23.14       -0.16     12.90 o 
  -4  12   7       88.50       92.77     21.37 o 
  -3  12   7       37.85       27.59     15.64 o 
  -2  12   7      515.65      438.07     52.93 o 
  -1  12   7        3.71        4.02     19.46 o 
   0  12   7      258.35      221.95     42.03 o 
   1  12   7       51.45       66.81     29.97 o 
   2  12   7        8.09      -13.10     21.01 o 
   3  12   7      173.69      206.00     44.88 o 
   4  12   7      351.47      310.16     53.83 o 
   5  12   7      877.00      905.58     77.18 o 
   6  12   7      259.84      261.90     30.01 o 
  -8  13   7       97.02      117.04     27.66 o 
  -7  13   7       68.40       34.75     27.95 o 
  -6  13   7       42.52       56.58     21.31 o 
  -5  13   7       22.93       18.29     24.06 o 
  -4  13   7        2.48        2.76     14.53 o 
  -3  13   7        8.39        7.34     14.68 o 
  -2  13   7      352.81      443.91     55.78 o 
  -1  13   7     1113.72      993.66     76.02 o 
   0  13   7      158.77      163.06     38.66 o 
   1  13   7      276.68      244.13     47.35 o 
   2  13   7       52.58       84.45     36.06 o 
   3  13   7       16.24        4.15     26.59 o 
   4  13   7       10.77       22.70     30.10 o 
   5  13   7        0.74        0.78     29.84 o 
  -7  14   7        4.12      -13.15     17.31 o 
  -6  14   7      491.21      454.74    108.58 o 
  -5  14   7       31.55       11.36     18.17 o 
  -4  14   7        3.72       -4.22     17.33 o 
  -3  14   7        5.11        0.65     22.44 o 
  -2  14   7      784.15      789.87     74.85 o 
  -1  14   7      656.40      651.46     67.58 o 
   0  14   7       25.78       34.12     29.71 o 
   1  14   7       73.99       71.74     33.86 o 
   2  14   7        0.60       -0.52     26.20 o 
   3  14   7       89.92       92.62     41.12 o 
   4  14   7      123.67      120.51     42.29 o 
  -5  15   7      198.26      149.41     35.15 o 
  -4  15   7       79.42      187.84     47.87 o 
  -3  15   7      428.67      380.34     58.12 o 
  -2  15   7      164.87      122.07     39.69 o 
  -1  15   7      120.80      136.47     42.55 o 
   0  15   7       92.27       85.36     36.84 o 
   1  15   7      259.16      279.29     54.87 o 
   2  15   7      147.00      146.07     47.61 o 
  -4 -15   8       30.94       46.57     34.77 o 
  -3 -15   8        2.50        4.02     28.54 o 
  -2 -15   8       43.58       43.34     26.60 o 
  -1 -15   8       77.71       49.56     19.18 o 
   0 -15   8     1714.27     1830.54     63.38 o 
   1 -15   8      103.09       73.51     19.25 o 
   2 -15   8      259.88      291.56     38.52 o 
   3 -15   8       17.89        5.05     20.39 o 
  -5 -14   8      179.93      128.94     43.07 o 
  -4 -14   8       59.23       70.05     35.28 o 
  -3 -14   8       19.60       -7.13     25.43 o 
  -2 -14   8       16.96       22.56     14.42 o 
  -1 -14   8        3.82      -15.39     12.42 o 
   0 -14   8      114.53       84.86     18.73 o 
   1 -14   8        0.76        6.61     16.00 o 
   2 -14   8       11.79       -6.19     15.73 o 
   3 -14   8        9.00       13.56     18.42 o 
   4 -14   8       78.64       67.99     27.76 o 
   5 -14   8       11.82       36.83     22.20 o 
  -7 -13   8        0.39        2.08     27.50 o 
  -6 -13   8      307.98      372.95     59.80 o 
  -5 -13   8      300.22      325.47     55.26 o 
  -4 -13   8     1005.28     1280.48     93.27 o 
  -3 -13   8        4.11        5.88     12.50 o 
  -2 -13   8        0.72       -2.42     11.44 o 
  -1 -13   8        8.99       -0.19     11.61 o 
   0 -13   8      197.80      163.65     48.52 o 
   1 -13   8       10.70       -7.75     13.96 o 
   2 -13   8      719.21      766.59     49.39 o 
   3 -13   8        1.43       -0.02     15.30 o 
   4 -13   8      717.38      720.19     50.49 o 
   5 -13   8      113.95      165.38     29.97 o 
   6 -13   8       13.03       20.33     19.25 o 
  -8 -12   8       26.45       74.20     36.84 o 
  -7 -12   8        5.06        4.93     28.54 o 
  -6 -12   8        9.83      -11.93     21.92 o 
  -5 -12   8        4.08       -0.78     23.74 o 
  -4 -12   8        8.86       13.49     24.13 o 
  -3 -12   8      259.36      282.58     36.03 o 
  -2 -12   8      130.20      134.47     23.51 o 
  -1 -12   8        0.76      -14.88      9.92 o 
   0 -12   8      345.58      277.54     29.81 o 
   1 -12   8      111.75       96.43     21.91 o 
   2 -12   8      810.85      920.45     58.18 o 
   3 -12   8       41.68       10.44     15.40 o 
   4 -12   8      328.08      280.99     33.66 o 
   5 -12   8       40.27        5.70     29.84 o 
   6 -12   8      259.17      284.45     67.39 o 
   7 -12   8       12.90       33.41     22.15 o 
  -9 -11   8       53.29       33.73     30.48 o 
  -8 -11   8      176.82      191.47     47.09 o 
  -7 -11   8        2.00       -8.69     21.53 o 
  -6 -11   8       28.17       37.88     28.02 o 
  -5 -11   8        3.63      -24.91     16.60 o 
  -4 -11   8      869.54     1014.52     38.32 o 
  -3 -11   8      776.10      817.00     53.87 o 
  -2 -11   8      515.41      519.64     36.71 o 
  -1 -11   8      118.21       93.32     19.45 o 
   0 -11   8     1648.98     1555.94     60.68 o 
   1 -11   8      602.60      521.06     56.23 o 
   2 -11   8       59.58       75.79     19.71 o 
   3 -11   8       17.48       11.40     15.09 o 
   4 -11   8     2570.73     2424.08    102.74 o 
   5 -11   8      338.08      376.95     37.05 o 
   6 -11   8       20.44        9.53     15.72 o 
   7 -11   8        0.60        3.70     17.61 o 
   8 -11   8       13.06        8.68     19.93 o 
  -9 -10   8      408.69      498.52     66.55 o 
  -8 -10   8      261.38      257.50     50.07 o 
  -7 -10   8        0.34      -10.38     18.68 o 
  -6 -10   8       41.97       11.55     22.57 o 
  -5 -10   8        1.25      -25.43     18.68 o 
  -4 -10   8      208.80      217.23     19.76 o 
  -3 -10   8       43.63       31.42     12.01 o 
  -2 -10   8     3199.70     3036.94     87.56 o 
  -1 -10   8        3.49      -13.30     10.46 o 
   0 -10   8     3533.61     3074.79     88.14 o 
   1 -10   8       15.13       14.51     12.82 o 
   2 -10   8      294.45      240.41     30.35 o 
   3 -10   8       53.13       42.24     16.40 o 
   4 -10   8     1731.86     1705.30     67.19 o 
   5 -10   8      120.81      128.83     24.02 o 
   6 -10   8       41.80       37.20     18.33 o 
   7 -10   8       44.37       19.68     18.00 o 
   8 -10   8      205.41      224.02     32.22 o 
 -10  -9   8        1.89       16.86     29.19 o 
  -9  -9   8      205.38      311.72     53.83 o 
  -8  -9   8      220.34      291.09     50.33 o 
  -7  -9   8       44.93       66.94     30.10 o 
  -6  -9   8      849.51      782.87     67.84 o 
  -5  -9   8       10.48        5.44      9.20 o 
  -4  -9   8        1.96       -6.50      8.50 o 
  -3  -9   8      387.35      361.52     22.17 o 
  -2  -9   8      552.21      547.22     76.67 o 
  -1  -9   8      105.91      105.65     17.96 o 
   0  -9   8      129.58      146.71     26.53 o 
   1  -9   8       77.01       88.52     17.77 o 
   2  -9   8       57.55       23.07     13.00 o 
   3  -9   8      190.52      197.46     36.58 o 
   4  -9   8     2204.80     2282.75    120.19 o 
   5  -9   8       33.18       11.17     22.57 o 
   6  -9   8      140.88      124.22     23.59 o 
   7  -9   8      245.05      263.11     31.18 o 
   8  -9   8       11.09       -3.55     16.88 o 
   9  -9   8       36.73       24.30     16.34 o 
 -10  -8   8       61.02       57.47     30.74 o 
  -9  -8   8        5.54        7.91     24.13 o 
  -8  -8   8       25.92       12.19     24.91 o 
  -7  -8   8     1130.19     1063.84     76.67 o 
  -6  -8   8      228.35      191.86     37.75 o 
  -5  -8   8      674.74      678.26     27.80 o 
  -4  -8   8        4.72       12.87      8.38 o 
  -3  -8   8      140.01      156.85     15.51 o 
  -2  -8   8      376.46      333.99     35.33 o 
  -1  -8   8       32.11       26.13     10.23 o 
   0  -8   8     3959.07     3763.52     95.60 o 
   1  -8   8      171.71      185.78     21.46 o 
   2  -8   8     1506.16     1395.89     53.02 o 
   3  -8   8        2.54       -9.79      9.72 o 
   4  -8   8     4608.05     4488.53    115.18 o 
   5  -8   8      100.73      136.29     34.57 o 
   6  -8   8      412.54      432.74     34.87 o 
   7  -8   8       68.08       67.37     19.62 o 
   8  -8   8      185.10      151.75     26.37 o 
   9  -8   8       34.86       48.59     16.55 o 
 -11  -7   8      457.58      504.61     63.95 o 
 -10  -7   8      182.49      203.27     45.66 o 
  -9  -7   8      105.81      111.69     34.64 o 
  -8  -7   8       13.48        5.19     19.33 o 
  -7  -7   8        0.67       -9.86     17.77 o 
  -6  -7   8     2717.77     2681.07    121.42 o 
  -5  -7   8      298.01      304.43     18.59 o 
  -4  -7   8     1831.27     1761.60     44.82 o 
  -3  -7   8       74.98       71.09     14.25 o 
  -2  -7   8      340.85      353.80     23.70 o 
  -1  -7   8       49.63       45.29     10.13 o 
   0  -7   8       64.10       53.59      7.36 o 
   1  -7   8      133.14      132.27     27.57 o 
   2  -7   8      177.97      174.32     20.58 o 
   3  -7   8      609.09      571.99     49.29 o 
   4  -7   8      111.05      103.65     18.71 o 
   5  -7   8       73.66       99.27     19.15 o 
   6  -7   8       44.49       39.31     15.78 o 
   7  -7   8      955.19      843.95     45.36 o 
   8  -7   8      469.01      517.22     32.10 o 
   9  -7   8      151.63      183.58     30.10 o 
  10  -7   8        0.00      -32.17     24.91 o 
 -11  -6   8        5.99       27.37     27.24 o 
 -10  -6   8      444.61      539.38     61.10 o 
  -9  -6   8      127.19      201.59     41.51 o 
  -8  -6   8       59.94       52.67     25.68 o 
  -7  -6   8      935.84      991.59     69.27 o 
  -6  -6   8     6873.44     7058.45    148.19 o 
  -5  -6   8       37.28       39.68      9.27 o 
  -4  -6   8       53.46       63.04     14.06 o 
  -3  -6   8      453.62      487.66     22.60 o 
  -2  -6   8        0.75       -2.23      7.74 o 
  -1  -6   8       33.49       42.68      9.27 o 
   0  -6   8      997.77      935.20     22.89 o 
   1  -6   8       90.63       92.34     14.82 o 
   2  -6   8     1510.78     1362.60     48.48 o 
   3  -6   8      412.25      359.87     26.23 o 
   4  -6   8      958.07      865.40     50.59 o 
   5  -6   8        1.70      -12.55     17.45 o 
   6  -6   8       49.07       41.21     15.73 o 
   7  -6   8        6.57       -4.21     24.45 o 
   8  -6   8       14.58       10.27     12.25 o 
   9  -6   8      300.83      358.68     55.52 o 
  10  -6   8       96.51       76.15     37.49 o 
 -12  -5   8      114.66      144.77     42.68 o 
 -11  -5   8      326.03      338.96     54.09 o 
 -10  -5   8      278.99      282.40     46.31 o 
  -9  -5   8      551.47      482.56     54.48 o 
  -8  -5   8       85.59      120.51     32.43 o 
  -7  -5   8      963.66     1042.57     69.01 o 
  -6  -5   8      211.39      244.84     28.15 o 
  -5  -5   8       25.60       14.15      8.77 o 
  -4  -5   8     2871.38     2876.11     58.65 o 
  -3  -5   8       13.75       13.26      7.65 o 
  -2  -5   8     3695.80     3726.15    112.14 o 
  -1  -5   8       27.58       25.80      9.39 o 
   0  -5   8       80.60      145.27     28.02 o 
   1  -5   8      236.72      273.86     21.86 o 
   2  -5   8      249.37      269.50     21.23 o 
   3  -5   8        4.69        5.40      6.16 o 
   4  -5   8      468.58      497.61     20.37 o 
   5  -5   8        5.45       -4.80      6.59 o 
   6  -5   8      145.80      140.99     19.89 o 
   7  -5   8      315.62      322.27     27.97 o 
   8  -5   8     1340.00     1305.90     45.74 o 
   9  -5   8       22.47       37.62     28.28 o 
  10  -5   8      150.25      102.22     40.21 o 
 -12  -4   8       32.05       39.73     23.42 o 
 -11  -4   8       80.00       61.23     32.95 o 
 -10  -4   8       31.83       21.54     17.52 o 
  -9  -4   8      151.35      150.74     34.89 o 
  -8  -4   8      101.93      106.89     29.58 o 
  -7  -4   8        4.80      -13.49     15.31 o 
  -6  -4   8      364.62      362.72     22.56 o 
  -5  -4   8       29.05       37.68     10.30 o 
  -4  -4   8     2136.14     2168.54     46.90 o 
  -3  -4   8      293.43      334.61     23.67 o 
  -2  -4   8     9811.68    10636.49    198.62 o 
  -1  -4   8      362.77      340.76     20.57 o 
   0  -4   8     4430.01     4910.78    105.77 o 
   1  -4   8      525.79      542.43     30.94 o 
   2  -4   8     2519.83     2591.15     48.90 o 
   3  -4   8      668.06      667.43     61.62 o 
   4  -4   8      353.73      307.14     59.54 o 
   5  -4   8      672.65      665.96     33.07 o 
   6  -4   8      618.44      628.36     35.61 o 
   7  -4   8      207.09      207.27     22.45 o 
   8  -4   8      195.23      249.40     30.28 o 
   9  -4   8      129.20       84.71     34.25 o 
  10  -4   8       66.49       55.91     32.43 o 
 -12  -3   8        8.81      -10.67     17.14 o 
 -11  -3   8       81.20       55.09     20.78 o 
 -10  -3   8      576.99      594.72     42.44 o 
  -9  -3   8      165.63      175.78     25.27 o 
  -8  -3   8      205.15      173.44     32.69 o 
  -7  -3   8      110.45      111.31     14.47 o 
  -6  -3   8      212.82      247.91     20.30 o 
  -5  -3   8       43.63       48.15     10.43 o 
  -4  -3   8        3.77        5.00      9.34 o 
  -3  -3   8      524.23      636.54     35.80 o 
  -2  -3   8        8.65       69.70     10.79 o 
  -1  -3   8       10.38        9.54      3.86 o 
   0  -3   8    10461.14    10799.69    201.38 o 
   1  -3   8        6.95        0.00      6.24 o 
   2  -3   8     4192.71     4303.40     95.63 o 
   3  -3   8       64.92       57.45     11.82 o 
   4  -3   8        1.33        2.73      7.84 o 
   5  -3   8       45.71       23.21     11.67 o 
   6  -3   8     1113.43     1153.19     55.52 o 
   7  -3   8        3.20        3.47      7.75 o 
   8  -3   8       95.64       99.12     26.92 o 
   9  -3   8      359.08      373.24     38.23 o 
  10  -3   8      456.28      408.24     42.56 o 
 -12  -2   8       38.29       50.86     21.60 o 
 -11  -2   8       63.40       45.18     19.42 o 
 -10  -2   8       18.58       16.76     16.36 o 
  -9  -2   8      123.61      124.35     21.49 o 
  -8  -2   8      463.16      448.87     60.58 o 
  -7  -2   8      198.70      231.72     18.57 o 
  -6  -2   8     1225.09     1246.09     40.86 o 
  -5  -2   8        1.61        2.30      6.87 o 
  -4  -2   8       89.70       65.19     10.90 o 
  -3  -2   8      364.83      401.36     27.63 o 
  -2  -2   8      267.86      361.40     11.70 o 
  -1  -2   8       23.01       22.22      3.97 o 
   0  -2   8     5261.20     5267.27     84.16 o 
   1  -2   8       43.43       42.25      5.89 o 
   2  -2   8      984.35     1248.43     39.67 o 
   3  -2   8       13.35       11.81      7.65 o 
   4  -2   8     1798.83     1823.88     52.88 o 
   5  -2   8     2517.49     2483.21     64.17 o 
   6  -2   8     2095.92     2012.17     50.54 o 
   7  -2   8     1329.73     1263.44     35.34 o 
   8  -2   8      209.64      207.64     29.34 o 
   9  -2   8       20.52       -5.06     16.08 o 
  10  -2   8      167.51      233.43     35.34 o 
 -12  -1   8      201.65      211.96     32.55 o 
 -11  -1   8       43.10       23.05     17.54 o 
 -10  -1   8        0.69       -2.94     13.06 o 
  -9  -1   8       30.16       20.10     13.46 o 
  -8  -1   8     3029.78     3022.73     64.60 o 
  -7  -1   8       75.71       86.91     11.55 o 
  -6  -1   8      595.74      577.13     31.39 o 
  -5  -1   8        3.73       -5.37      5.29 o 
  -4  -1   8     1749.00     1949.13     42.06 o 
  -3  -1   8       21.38       34.24     10.03 o 
  -2  -1   8        4.81       14.53      4.87 o 
  -1  -1   8        0.55        0.10      3.15 o 
   0  -1   8     4922.90     5086.27     82.30 o 
   1  -1   8       61.94       68.36      8.74 o 
   2  -1   8     5860.44     6728.54    165.72 o 
   3  -1   8       23.50       27.10     10.70 o 
   4  -1   8        7.69        3.63      6.01 o 
   5  -1   8      129.62      117.76     11.59 o 
   6  -1   8      166.27      156.73     13.60 o 
   7  -1   8     1159.15     1133.10     53.84 o 
   8  -1   8      260.45      297.26     64.15 o 
   9  -1   8       33.67       17.39     17.24 o 
  10  -1   8        0.56       34.53     21.09 o 
  11  -1   8     1434.64     1623.14    139.19 o 
 -13   0   8       41.98       47.01     47.48 o 
 -12   0   8     1155.89     1129.95     62.14 o 
 -11   0   8      139.94      153.02     26.05 o 
 -10   0   8      184.50      182.81     25.17 o 
  -9   0   8       30.92       34.70     14.68 o 
  -8   0   8     1921.20     1855.78    111.56 o 
  -7   0   8      207.28      243.62     39.69 o 
  -6   0   8     1021.92      993.40    100.73 o 
  -5   0   8      156.90      180.01     18.16 o 
  -4   0   8      102.42       98.03     17.20 o 
  -3   0   8       23.71       14.25      5.56 o 
  -2   0   8        8.38       12.18      7.98 o 
  -1   0   8        0.02        0.33      3.76 o 
   0   0   8      924.07      954.07     28.99 o 
   1   0   8        3.17       -0.60      4.44 o 
   2   0   8       90.08       72.40     18.03 o 
   3   0   8       29.87       35.41      7.47 o 
   4   0   8        1.15       -1.27      6.23 o 
   5   0   8     2215.50     2330.56     46.27 o 
   6   0   8       84.70       95.74     14.85 o 
   7   0   8     1211.83     1148.32     54.29 o 
   8   0   8      315.29      308.53     33.34 o 
   9   0   8       97.82       46.67     21.29 o 
  10   0   8      127.66       81.69     25.57 o 
 -13   1   8      233.32      262.81     49.29 o 
 -12   1   8        5.47       15.94     20.82 o 
 -11   1   8      604.23      577.40     40.55 o 
 -10   1   8      434.91      414.57     35.67 o 
  -9   1   8      427.13      441.19     31.09 o 
  -8   1   8     1867.90     1958.18     51.96 o 
  -7   1   8      138.13      136.07     12.30 o 
  -6   1   8     1107.04     1060.08     31.85 o 
  -5   1   8        0.86        4.15      6.08 o 
  -4   1   8      249.52      219.44     12.73 o 
  -3   1   8      751.08      777.81     41.25 o 
  -2   1   8     2404.68     2630.77     81.40 o 
  -1   1   8        0.42        0.12      3.92 o 
   0   1   8     1821.63     1921.07     47.63 o 
   1   1   8       37.75       33.38      7.70 o 
   2   1   8     3539.03     3645.78     81.17 o 
   3   1   8      206.86      190.97     15.93 o 
   4   1   8      102.53      123.23     19.44 o 
   5   1   8       40.21       47.51      9.85 o 
   6   1   8        1.23       -3.32      7.52 o 
   7   1   8      382.49      360.48     34.18 o 
   8   1   8       11.42       13.46     15.70 o 
   9   1   8       12.58       24.86     17.73 o 
  10   1   8       10.15       -7.98     17.56 o 
 -13   2   8       33.25       22.96     26.07 o 
 -12   2   8      432.67      503.58     59.28 o 
 -11   2   8      247.91      221.17     33.34 o 
 -10   2   8     1175.27     1257.48     63.12 o 
  -9   2   8      552.57      541.87     26.81 o 
  -8   2   8      112.43      110.67     17.42 o 
  -7   2   8       11.27       20.75      7.30 o 
  -6   2   8        0.19       -8.62      6.07 o 
  -5   2   8       29.42       37.42      8.12 o 
  -4   2   8     6305.96     6564.74    136.26 o 
  -3   2   8       93.38      116.55     12.63 o 
  -2   2   8      175.00      178.79     13.56 o 
  -1   2   8      613.25      619.68     34.51 o 
   0   2   8      636.58      634.10     24.58 o 
   1   2   8      952.06      879.81     29.39 o 
   2   2   8     4412.07     4550.30     80.41 o 
   3   2   8       93.54       79.64     11.68 o 
   4   2   8      467.67      421.90     20.09 o 
   5   2   8        4.42       -1.40      6.81 o 
   6   2   8      392.68      430.45     33.43 o 
   7   2   8     1323.30     1310.82     58.53 o 
   8   2   8       71.19       41.32     27.76 o 
   9   2   8     1150.91     1178.76     94.37 o 
  10   2   8        4.83       11.26     18.19 o 
 -12   3   8       78.23       36.45     26.20 o 
 -11   3   8       67.95       51.11     24.91 o 
 -10   3   8      337.11      363.87     45.53 o 
  -9   3   8      107.83      131.56     14.44 o 
  -8   3   8     1381.99     1351.23     43.29 o 
  -7   3   8       97.01       92.72     10.10 o 
  -6   3   8       62.95       39.55      8.52 o 
  -5   3   8      275.42      251.26     24.43 o 
  -4   3   8     6159.96     6072.47     98.20 o 
  -3   3   8     1435.57     1477.23     31.77 o 
  -2   3   8     1157.92     1108.79     35.21 o 
  -1   3   8       36.63       27.21      7.84 o 
   0   3   8      135.36      204.88     14.49 o 
   1   3   8      738.07      765.24     23.88 o 
   2   3   8     1843.82     1749.75     40.11 o 
   3   3   8      936.42      846.99     27.28 o 
   4   3   8     4117.33     4209.17    112.61 o 
   5   3   8      227.35      238.88     16.86 o 
   6   3   8      255.38      171.65     24.39 o 
   7   3   8       20.30       47.08     17.96 o 
   8   3   8      329.20      306.80     34.50 o 
   9   3   8      266.87      267.94     35.66 o 
  10   3   8       12.93       22.64     20.22 o 
 -12   4   8      484.29      470.76     56.56 o 
 -11   4   8       12.95        2.72     18.94 o 
 -10   4   8      481.73      494.95     39.11 o 
  -9   4   8        2.94       11.77     13.66 o 
  -8   4   8     1502.62     1562.15     49.57 o 
  -7   4   8       17.88        9.94      6.81 o 
  -6   4   8      655.24      615.87     22.67 o 
  -5   4   8        0.01        2.93      6.37 o 
  -4   4   8     5952.40     6332.25    101.49 o 
  -3   4   8      835.62      882.18     33.29 o 
  -2   4   8      742.38      752.51     29.52 o 
  -1   4   8        0.78       -1.86      4.37 o 
   0   4   8       48.82       57.88      7.82 o 
   1   4   8      231.25      245.19     14.16 o 
   2   4   8     1870.28     1770.95     36.23 o 
   3   4   8      345.56      373.05     27.51 o 
   4   4   8     1121.46     1097.32     41.46 o 
   5   4   8     2127.56     2168.78     71.67 o 
   6   4   8      162.99      188.37     25.23 o 
   7   4   8      793.33      829.58     48.54 o 
   8   4   8        8.14       17.42     27.57 o 
   9   4   8     1683.48     1772.49    199.12 o 
  10   4   8       17.62        1.36     27.05 o 
 -12   5   8       23.44       13.36     22.18 o 
 -11   5   8        0.84       -0.10     15.37 o 
 -10   5   8       54.83       52.77     18.57 o 
  -9   5   8       86.66       95.65     19.94 o 
  -8   5   8       39.49       21.50     13.64 o 
  -7   5   8      376.41      340.46     28.15 o 
  -6   5   8        0.82       12.34     11.61 o 
  -5   5   8       55.20       42.45     20.82 o 
  -4   5   8     1051.34     1125.57     41.47 o 
  -3   5   8      103.75      100.87     14.15 o 
  -2   5   8      476.38      403.63     23.63 o 
  -1   5   8      386.26      436.65     16.93 o 
   0   5   8        4.09       -0.87      5.24 o 
   1   5   8      433.80      490.91     20.08 o 
   2   5   8       54.58       49.54      9.75 o 
   3   5   8      477.28      458.73     20.81 o 
   4   5   8      136.82      145.87     13.33 o 
   5   5   8     4890.82     4655.56    163.84 o 
   6   5   8       18.78       18.72     14.82 o 
   7   5   8       89.58      110.41     23.75 o 
   8   5   8       41.00       43.89     38.01 o 
   9   5   8       90.19      104.98     59.80 o 
  10   5   8       64.21       72.52     26.87 o 
 -12   6   8        2.89       31.91     25.56 o 
 -11   6   8        0.64        1.82     29.12 o 
 -10   6   8      155.33      164.01     27.50 o 
  -9   6   8      107.19      100.12     20.32 o 
  -8   6   8     1370.51     1315.27     55.07 o 
  -7   6   8       47.23       27.37     13.75 o 
  -6   6   8     1840.31     1922.63     62.76 o 
  -5   6   8        2.96        5.16      9.72 o 
  -4   6   8       92.48      105.14     23.93 o 
  -3   6   8      110.82       91.68     23.67 o 
  -2   6   8      531.70      427.96     25.39 o 
  -1   6   8      127.72      120.03      8.23 o 
   0   6   8      889.42      841.26     33.11 o 
   1   6   8       46.91       49.37      9.24 o 
   2   6   8      340.63      316.47     19.07 o 
   3   6   8       14.21       24.17      9.90 o 
   4   6   8      252.28      286.73     24.02 o 
   5   6   8     5492.93     5294.51    133.06 o 
   6   6   8      165.80      199.14     38.01 o 
   7   6   8      210.26      267.76     32.24 o 
   8   6   8        1.81        8.80     17.23 o 
   9   6   8      141.33      170.89     31.38 o 
 -12   7   8      221.73      304.26     39.01 o 
 -11   7   8       12.71       23.59     22.70 o 
 -10   7   8       10.44        0.92     15.71 o 
  -9   7   8        0.23       -2.44     14.58 o 
  -8   7   8        6.46       -4.46     12.40 o 
  -7   7   8      103.08       61.66     16.95 o 
  -6   7   8     2211.92     2308.02    157.48 o 
  -5   7   8      157.07      199.00     21.96 o 
  -4   7   8     1044.12     1119.37     44.32 o 
  -3   7   8        0.09        6.19      9.44 o 
  -2   7   8     1030.04      928.40     38.22 o 
  -1   7   8     1818.11     1868.13     37.19 o 
   0   7   8      859.87      811.03     25.25 o 
   1   7   8      172.57      144.31     17.75 o 
   2   7   8       25.15       39.23     10.14 o 
   3   7   8        9.03       13.61      9.50 o 
   4   7   8       97.60      107.19     22.15 o 
   5   7   8       95.44       81.49     44.62 o 
   6   7   8      146.49      164.11     26.18 o 
   7   7   8     1565.18     1709.77     73.05 o 
   8   7   8        0.08       -7.97     15.48 o 
   9   7   8      243.25      404.11     45.99 o 
 -11   8   8       15.67        4.81     17.60 o 
 -10   8   8      421.45      388.13     37.45 o 
  -9   8   8       17.80       19.94     15.55 o 
  -8   8   8       46.63       47.37     16.53 o 
  -7   8   8       39.11       31.50     21.27 o 
  -6   8   8     1992.12     1984.03     67.24 o 
  -5   8   8        1.00        8.06     10.63 o 
  -4   8   8       47.55       26.12     11.66 o 
  -3   8   8       12.45        7.46      9.79 o 
  -2   8   8       24.60       48.58     13.34 o 
  -1   8   8       47.99       26.23     11.75 o 
   0   8   8       46.09       28.10      8.30 o 
   1   8   8      397.35      365.71     20.05 o 
   2   8   8      497.52      486.54     24.78 o 
   3   8   8        7.93       29.69     11.35 o 
   4   8   8        4.08       32.87     16.43 o 
   5   8   8      651.04      607.71     44.31 o 
   6   8   8       17.48       25.38     23.74 o 
   7   8   8      175.46      178.34     41.71 o 
   8   8   8        5.66       -9.68     17.74 o 
 -11   9   8        5.40      -14.16     17.98 o 
 -10   9   8      683.54      696.68     80.69 o 
  -9   9   8        0.07        1.70     14.64 o 
  -8   9   8        2.14       22.93     15.77 o 
  -7   9   8      297.32      272.64     33.66 o 
  -6   9   8      452.94      493.59     35.76 o 
  -5   9   8        1.72        8.94     10.97 o 
  -4   9   8     1265.09     1183.45     49.38 o 
  -3   9   8        1.10        4.93     10.44 o 
  -2   9   8      765.03      750.53     38.42 o 
  -1   9   8      332.70      338.31     41.51 o 
   0   9   8        3.55       -9.73     14.01 o 
   1   9   8      903.19      938.53     32.33 o 
   2   9   8      374.26      360.05     23.95 o 
   3   9   8      466.76      493.29     27.94 o 
   4   9   8       75.35       54.24     15.12 o 
   5   9   8        3.06        6.40     11.15 o 
   6   9   8       48.06       79.67     17.99 o 
   7   9   8      284.18      340.28     44.36 o 
   8   9   8       49.31       65.32     25.59 o 
 -10  10   8        0.10       32.45     27.95 o 
  -9  10   8       28.58       28.51     18.69 o 
  -8  10   8       79.12       65.25     19.75 o 
  -7  10   8      125.91       78.04     49.55 o 
  -6  10   8      325.37      326.41     40.54 o 
  -5  10   8      190.30      221.06     27.02 o 
  -4  10   8       31.68       37.49     15.02 o 
  -3  10   8       64.93       66.68     20.17 o 
  -2  10   8        0.11        1.90     11.87 o 
  -1  10   8      525.63      540.68     52.28 o 
   0  10   8        8.67       -8.43     17.90 o 
   1  10   8      733.92      647.05     59.02 o 
   2  10   8      184.63      177.46     18.11 o 
   3  10   8      811.08      822.59     61.77 o 
   4  10   8      631.07      623.11     43.16 o 
   5  10   8        1.47        1.39     12.96 o 
   6  10   8       71.88       60.08     30.94 o 
   7  10   8      129.52      106.76     24.52 o 
 -10  11   8      147.92      132.63     28.46 o 
  -9  11   8        6.87       -9.86     15.54 o 
  -8  11   8      335.10      359.32     36.20 o 
  -7  11   8        2.64       -0.15     13.55 o 
  -6  11   8        4.80        1.39     12.70 o 
  -5  11   8      184.10      181.62     25.40 o 
  -4  11   8       21.08       26.60     14.17 o 
  -3  11   8        2.04       -8.08     12.48 o 
  -2  11   8      130.28      142.51     22.65 o 
  -1  11   8      641.74      631.61     58.76 o 
   0  11   8      214.08      204.44     40.08 o 
   1  11   8      584.81      622.40     60.06 o 
   2  11   8        4.85        7.26     19.59 o 
   3  11   8        8.28      -19.07     18.29 o 
   4  11   8      198.19      252.63     25.13 o 
   5  11   8      113.79      104.14     21.20 o 
   6  11   8        1.76        3.79     18.35 o 
  -9  12   8        4.40       -7.22     18.10 o 
  -8  12   8       32.73       53.57     20.95 o 
  -7  12   8       37.93       41.39     19.09 o 
  -6  12   8       32.41       33.73     28.93 o 
  -5  12   8      114.14      112.75     28.28 o 
  -4  12   8      141.31      148.24     25.15 o 
  -3  12   8      719.71      701.06     44.09 o 
  -2  12   8      347.21      453.50     54.09 o 
  -1  12   8      247.12      237.78     43.33 o 
   0  12   8       34.93       44.49     28.41 o 
   1  12   8        3.16        5.06     19.59 o 
   2  12   8      133.62      153.07     39.95 o 
   3  12   8     1400.84     1487.38    100.14 o 
   4  12   8      163.54      162.15     44.11 o 
   5  12   8      537.08      455.71     65.77 o 
   6  12   8       21.01       61.10     36.84 o 
  -8  13   8      443.91      484.14     43.62 o 
  -7  13   8        0.63        3.33     18.09 o 
  -6  13   8      180.40      168.39     28.79 o 
  -5  13   8      134.86      102.62     22.78 o 
  -4  13   8       12.08       21.65     39.56 o 
  -3  13   8      263.53      279.16     48.65 o 
  -2  13   8       75.06      141.01     39.05 o 
  -1  13   8        8.66        2.08     22.96 o 
   0  13   8        0.36      -31.13     20.76 o 
   1  13   8        5.64       12.32     24.52 o 
   2  13   8       10.65      -20.11     23.35 o 
   3  13   8      846.04      924.78     85.36 o 
   4  13   8       77.83       33.73     33.47 o 
   5  13   8       73.38       63.56     39.95 o 
  -7  14   8       22.58       20.68     21.03 o 
  -6  14   8      105.73      173.99     30.44 o 
  -5  14   8       36.70       22.69     19.22 o 
  -4  14   8       25.76       29.46     18.83 o 
  -3  14   8      588.28      631.48     68.49 o 
  -2  14   8      559.17      528.48     64.73 o 
  -1  14   8      105.16      112.21     36.45 o 
   0  14   8      405.57      364.13     56.95 o 
   1  14   8        2.59      -30.74     20.50 o 
   2  14   8       45.95       32.43     31.00 o 
   3  14   8       68.17      111.17     42.03 o 
  -5  15   8        0.90       14.40     20.15 o 
  -4  15   8       78.08       40.34     34.12 o 
  -3  15   8       10.16        7.26     26.46 o 
  -2  15   8      140.93      154.89     44.49 o 
  -1  15   8        6.61       -3.63     26.59 o 
   0  15   8        0.43      -25.56     22.70 o 
   1  15   8       74.21       32.04     32.56 o 
  -3 -15   9      253.66      333.51     58.89 o 
  -2 -15   9      307.72      274.85     67.37 o 
  -1 -15   9        0.06      -20.96     13.97 o 
   0 -15   9      760.72      838.95     44.69 o 
   1 -15   9        3.58      -16.65     17.28 o 
   2 -15   9       42.14       36.51     21.61 o 
  -5 -14   9       27.01       -4.28     27.11 o 
  -4 -14   9      165.69      125.18     42.81 o 
  -3 -14   9       85.64       47.34     21.73 o 
  -2 -14   9       47.57       27.10     29.97 o 
  -1 -14   9      291.56      353.94     53.43 o 
   0 -14   9      960.85      995.35     56.77 o 
   1 -14   9      152.03      188.97     30.41 o 
   2 -14   9       53.11       54.53     21.00 o 
   3 -14   9        9.74       30.93     22.12 o 
   4 -14   9      131.85       91.39     52.47 o 
  -6 -13   9      335.17      362.31     59.02 o 
  -5 -13   9     1105.04     1233.52     95.73 o 
  -4 -13   9      340.08      292.13     50.85 o 
  -3 -13   9        9.14       18.03     13.73 o 
  -2 -13   9      268.26      219.41     54.04 o 
  -1 -13   9       11.72        8.71     12.55 o 
   0 -13   9        1.12       -2.09     14.40 o 
   1 -13   9       27.60       32.26     18.43 o 
   2 -13   9      312.86      323.45     59.93 o 
   3 -13   9        9.30      -15.64     15.51 o 
   4 -13   9      623.05      647.18     69.14 o 
   5 -13   9       11.62        0.71     17.32 o 
   6 -13   9      396.65      346.41     42.61 o 
  -8 -12   9      100.46       95.09     38.14 o 
  -7 -12   9      318.81      270.60     53.83 o 
  -6 -12   9       12.25       42.42     29.84 o 
  -5 -12   9       29.28        1.30     26.72 o 
  -4 -12   9       60.64       53.45     28.67 o 
  -3 -12   9       32.35       17.68     12.66 o 
  -2 -12   9        0.06        4.46     10.90 o 
  -1 -12   9        7.81       -9.81     15.18 o 
   0 -12   9      362.96      423.51     35.59 o 
   1 -12   9      366.43      351.40     67.45 o 
   2 -12   9      219.90      285.60     41.96 o 
   3 -12   9        7.71        4.17     14.27 o 
   4 -12   9      451.62      461.84     40.75 o 
   5 -12   9        0.02       17.82     17.05 o 
   6 -12   9       78.00       55.10     22.69 o 
   7 -12   9       42.37       31.33     23.89 o 
  -8 -11   9      250.03      304.97     55.39 o 
  -7 -11   9       64.70      129.98     39.69 o 
  -6 -11   9       42.20       -4.15     23.74 o 
  -5 -11   9      274.93      330.79     51.50 o 
  -4 -11   9      281.83      329.87     24.56 o 
  -3 -11   9       21.11       30.21     12.83 o 
  -2 -11   9      945.70      901.71     37.24 o 
  -1 -11   9      118.25      107.80     20.32 o 
   0 -11   9      244.73      200.85     38.01 o 
   1 -11   9      177.49      124.61     22.45 o 
   2 -11   9       52.31       49.76     17.55 o 
   3 -11   9        1.46        0.18     13.38 o 
   4 -11   9      718.82      673.07     45.88 o 
   5 -11   9       32.91       27.10     18.81 o 
   6 -11   9        7.24       11.43     17.72 o 
   7 -11   9        1.22      -12.94     15.74 o 
  -9 -10   9      162.60      152.68     43.98 o 
  -8 -10   9      247.95      331.83     54.35 o 
  -7 -10   9      151.21      168.77     41.77 o 
  -6 -10   9      107.46      159.56     40.21 o 
  -5 -10   9      664.70      622.01     64.08 o 
  -4 -10   9      136.96      117.27     16.49 o 
  -3 -10   9        4.60       -0.45      9.23 o 
  -2 -10   9      340.65      343.43     28.65 o 
  -1 -10   9       24.07       12.14     12.77 o 
   0 -10   9      261.56      234.95     31.00 o 
   1 -10   9       52.79       66.28     17.19 o 
   2 -10   9     2723.92     2638.21     84.06 o 
   3 -10   9      777.01      821.63     68.36 o 
   4 -10   9     1766.70     1627.20     66.27 o 
   5 -10   9       29.91       17.48     15.20 o 
   6 -10   9        2.53      -11.49     12.84 o 
   7 -10   9        0.00      -10.37     30.03 o 
   8 -10   9        4.62       -3.25     21.01 o 
 -10  -9   9       37.25       23.35     31.65 o 
  -9  -9   9      194.25      167.73     44.75 o 
  -8  -9   9       18.14       33.47     24.91 o 
  -7  -9   9       76.31      124.01     35.41 o 
  -6  -9   9      547.38      511.75     57.47 o 
  -5  -9   9        0.24       -1.13      9.34 o 
  -4  -9   9       50.71       36.63     11.55 o 
  -3  -9   9      906.66      934.26     35.01 o 
  -2  -9   9     1216.12     1261.62     48.93 o 
  -1  -9   9      319.46      299.01     26.38 o 
   0  -9   9     1948.78     1851.14     63.10 o 
   1  -9   9      110.63       96.52     18.73 o 
   2  -9   9        5.69       -6.51     17.84 o 
   3  -9   9       52.54       28.59     25.30 o 
   4  -9   9      382.29      343.79     37.68 o 
   5  -9   9      136.78      166.78     26.36 o 
   6  -9   9      556.89      543.65     40.77 o 
   7  -9   9       46.55       74.03     21.24 o 
   8  -9   9       54.05       55.76     21.22 o 
 -10  -8   9       62.73       17.38     27.63 o 
  -9  -8   9       38.39       30.74     28.93 o 
  -8  -8   9      223.53      218.19     44.88 o 
  -7  -8   9       16.76        0.78     20.37 o 
  -6  -8   9     1163.12     1130.13     78.61 o 
  -5  -8   9       28.98       28.36     10.19 o 
  -4  -8   9      787.67      763.25     30.38 o 
  -3  -8   9      160.94      161.64     16.40 o 
  -2  -8   9       17.90        0.82      8.91 o 
  -1  -8   9       43.95       30.76     12.31 o 
   0  -8   9     1184.57     1193.87     75.89 o 
   1  -8   9      699.87      730.30     37.69 o 
   2  -8   9      306.84      310.98     27.15 o 
   3  -8   9      243.94      231.93     25.50 o 
   4  -8   9       75.32      120.73     34.38 o 
   5  -8   9      355.00      340.87     31.28 o 
   6  -8   9      376.92      350.66     43.26 o 
   7  -8   9       68.99       81.66     39.89 o 
   8  -8   9       63.20       78.09     21.14 o 
   9  -8   9        0.65        4.65     15.20 o 
 -11  -7   9        0.25        2.85     24.78 o 
 -10  -7   9       87.63       99.11     36.97 o 
  -9  -7   9      232.79      217.80     45.40 o 
  -8  -7   9       63.75       13.49     21.92 o 
  -7  -7   9     1666.80     1470.78     88.60 o 
  -6  -7   9      359.04      376.20     49.29 o 
  -5  -7   9     1894.93     1831.31     47.15 o 
  -4  -7   9      801.89      821.75     31.07 o 
  -3  -7   9       52.84       49.73     15.50 o 
  -2  -7   9     1730.17     1819.63     56.80 o 
  -1  -7   9        6.17        3.99      5.60 o 
   0  -7   9     6467.47     6482.37    146.26 o 
   1  -7   9       12.30       -1.34     16.99 o 
   2  -7   9     1086.79      934.52     41.78 o 
   3  -7   9       67.14       88.18     17.72 o 
   4  -7   9     2994.00     3030.57    193.67 o 
   5  -7   9      166.21      192.99     24.53 o 
   6  -7   9      840.84      797.78     42.74 o 
   7  -7   9      295.62      342.53     32.14 o 
   8  -7   9       99.69      131.27     41.19 o 
   9  -7   9      236.81      224.29     50.07 o 
 -11  -6   9       72.38       57.08     32.17 o 
 -10  -6   9       72.47      117.92     37.62 o 
  -9  -6   9        5.00       13.10     20.76 o 
  -8  -6   9      193.40      178.11     37.62 o 
  -7  -6   9     1339.84     1246.88     78.87 o 
  -6  -6   9     2200.55     2266.26     90.80 o 
  -5  -6   9      272.11      332.40     20.22 o 
  -4  -6   9      282.28      308.33     18.31 o 
  -3  -6   9      229.69      179.99     18.87 o 
  -2  -6   9      233.00      254.07     20.13 o 
  -1  -6   9      147.56      186.61     12.80 o 
   0  -6   9      190.83      161.02     18.25 o 
   1  -6   9      241.12      319.16     24.24 o 
   2  -6   9     3778.53     3767.46     94.85 o 
   3  -6   9       33.00       27.82     11.88 o 
   4  -6   9      371.44      344.90     27.46 o 
   5  -6   9      755.64      817.53     57.79 o 
   6  -6   9      187.55      230.85     25.54 o 
   7  -6   9      978.60     1018.09     48.61 o 
   8  -6   9       17.19       13.90     12.95 o 
   9  -6   9       92.12       44.75     32.69 o 
  10  -6   9      184.03      235.18     53.70 o 
 -12  -5   9      137.91      178.63     45.40 o 
 -11  -5   9       70.17       50.72     28.15 o 
 -10  -5   9      155.49      149.96     36.97 o 
  -9  -5   9       31.04       13.62     21.92 o 
  -8  -5   9       21.98       30.74     20.89 o 
  -7  -5   9      276.87      314.57     42.42 o 
  -6  -5   9       59.99       77.08     14.21 o 
  -5  -5   9      348.93      392.56     19.48 o 
  -4  -5   9      732.74      683.76     25.09 o 
  -3  -5   9      136.80       62.48     46.89 o 
  -2  -5   9        4.04        5.96      7.79 o 
  -1  -5   9        7.83        1.06      7.28 o 
   0  -5   9     2714.81     2756.39     71.96 o 
   1  -5   9       56.94       55.14     12.53 o 
   2  -5   9      738.81      706.78     46.63 o 
   3  -5   9     1174.01     1070.35     42.52 o 
   4  -5   9       98.05       64.56     14.20 o 
   5  -5   9      103.43       93.00     17.37 o 
   6  -5   9     1493.22     1596.31     57.93 o 
   7  -5   9      106.89      172.06     23.29 o 
   8  -5   9     1278.61     1274.13     49.23 o 
   9  -5   9      206.23      200.68     46.70 o 
  10  -5   9      349.56      355.31     61.36 o 
 -12  -4   9       46.61       78.61     33.60 o 
 -11  -4   9       44.71      115.45     35.15 o 
 -10  -4   9      129.46      121.68     33.60 o 
  -9  -4   9       11.71       -6.88     20.50 o 
  -8  -4   9        3.54      -15.83     16.60 o 
  -7  -4   9      303.73      335.00     23.21 o 
  -6  -4   9      506.85      588.30     40.15 o 
  -5  -4   9       40.52       40.76     18.36 o 
  -4  -4   9     2256.58     2138.61     47.82 o 
  -3  -4   9       14.29        9.96      6.74 o 
  -2  -4   9      380.65      343.39     21.29 o 
  -1  -4   9        0.52       -1.97      6.57 o 
   0  -4   9        2.91       -1.52      8.11 o 
   1  -4   9        0.77        1.23      6.89 o 
   2  -4   9      106.62      101.29     14.87 o 
   3  -4   9      306.22      259.74     21.95 o 
   4  -4   9      167.85      162.02     18.95 o 
   5  -4   9      216.86      258.83     23.60 o 
   6  -4   9       43.82       28.76     13.07 o 
   7  -4   9      107.65      140.83     23.44 o 
   8  -4   9      185.12      186.67     42.03 o 
   9  -4   9      265.46      324.56     54.48 o 
  10  -4   9       54.08       67.71     36.84 o 
 -12  -3   9       20.91        7.65     26.46 o 
 -11  -3   9        8.63        0.13     21.66 o 
 -10  -3   9      452.62      406.16     48.78 o 
  -9  -3   9      440.43      454.28     49.42 o 
  -8  -3   9      205.02      160.85     32.82 o 
  -7  -3   9      268.58      285.77     21.40 o 
  -6  -3   9        9.68       19.50      9.24 o 
  -5  -3   9       65.28       73.92     12.81 o 
  -4  -3   9      423.50      469.22     24.20 o 
  -3  -3   9        0.83        0.97      6.60 o 
  -2  -3   9       63.04       49.46      7.66 o 
  -1  -3   9      126.33      125.60      7.54 o 
   0  -3   9     2025.89     2374.90     61.74 o 
   1  -3   9        0.36        6.15      7.32 o 
   2  -3   9     1228.00     1213.96     55.91 o 
   3  -3   9     1750.01     1742.01     86.07 o 
   4  -3   9     2549.39     2269.05     64.48 o 
   5  -3   9      227.10      191.15     20.25 o 
   6  -3   9       36.04       20.09     12.23 o 
   7  -3   9      546.60      436.25     25.59 o 
   8  -3   9      145.16       74.07     31.13 o 
   9  -3   9      637.63      642.38     69.92 o 
  10  -3   9      465.61      381.51     61.62 o 
 -12  -2   9        2.61      -14.98     17.32 o 
 -11  -2   9       24.89       31.18     18.35 o 
 -10  -2   9      234.89      244.45     29.16 o 
  -9  -2   9      234.88      240.76     37.36 o 
  -8  -2   9       24.16       38.66     21.27 o 
  -7  -2   9      508.00      480.92     26.08 o 
  -6  -2   9        1.78       -5.68      7.20 o 
  -5  -2   9       57.68       57.47     11.32 o 
  -4  -2   9     2238.90     2161.06     64.47 o 
  -3  -2   9       13.93       12.33      5.84 o 
  -2  -2   9     2940.39     2698.98     46.77 o 
  -1  -2   9      769.45      803.68     18.42 o 
   0  -2   9      676.78      646.17     18.05 o 
   1  -2   9      158.49      166.29      9.57 o 
   2  -2   9      317.32      292.10     20.04 o 
   3  -2   9      111.08      155.13     15.97 o 
   4  -2   9     2049.15     1990.86     57.54 o 
   5  -2   9      147.53      137.84     36.26 o 
   6  -2   9     1134.71     1068.83     32.12 o 
   7  -2   9      312.90      267.99     18.19 o 
   8  -2   9       51.59       61.84     21.05 o 
   9  -2   9      253.79      301.08     37.34 o 
  10  -2   9       96.25       82.01     25.89 o 
 -12  -1   9       80.52       79.74     24.75 o 
 -11  -1   9      233.82      204.51     44.95 o 
 -10  -1   9       18.47       15.34     15.47 o 
  -9  -1   9       67.44       69.73     34.96 o 
  -8  -1   9     1429.31     1423.23     70.70 o 
  -7  -1   9      327.85      329.21     26.59 o 
  -6  -1   9     3031.63     3130.67     78.16 o 
  -5  -1   9       46.03       39.71      9.67 o 
  -4  -1   9      130.24      125.63      9.40 o 
  -3  -1   9       34.95       40.53      9.01 o 
  -2  -1   9     1603.83     1707.94     34.28 o 
  -1  -1   9       10.58        8.40      3.97 o 
   0  -1   9      208.15      289.04     20.37 o 
   1  -1   9      476.42      487.24     17.12 o 
   2  -1   9       86.25      117.45     13.98 o 
   3  -1   9        5.39        9.85     12.39 o 
   4  -1   9     2210.87     2100.92     48.97 o 
   5  -1   9      948.38      976.11     32.14 o 
   6  -1   9     1050.76     1019.53     39.26 o 
   7  -1   9       13.18       -2.79     13.62 o 
   8  -1   9       54.24       52.84     19.47 o 
   9  -1   9      510.55      506.39     48.65 o 
  10  -1   9       56.21       80.64     25.92 o 
 -12   0   9       87.86      151.94     49.36 o 
 -11   0   9        6.54       -8.58     14.18 o 
 -10   0   9        1.23      -12.90     12.89 o 
  -9   0   9      140.75      111.15     19.45 o 
  -8   0   9      405.25      403.17     38.92 o 
  -7   0   9        5.61       13.40     10.91 o 
  -6   0   9      916.42      939.82     30.38 o 
  -5   0   9        0.48       -0.76      6.49 o 
  -4   0   9      420.45      490.73     19.16 o 
  -3   0   9      196.82      215.17     12.32 o 
  -2   0   9     2095.51     2112.62     41.07 o 
  -1   0   9      350.64      314.06     14.49 o 
   0   0   9     6425.04     6977.81    133.76 o 
   1   0   9      805.97      989.08     26.43 o 
   2   0   9       71.82       85.04      9.29 o 
   3   0   9      142.59      151.46     12.82 o 
   4   0   9      112.91      106.97     16.90 o 
   5   0   9        2.41       -3.20      6.43 o 
   6   0   9     1710.28     1765.11     41.10 o 
   7   0   9      244.62      273.26     30.67 o 
   8   0   9      352.93      318.14     35.00 o 
   9   0   9        6.86        9.93     16.69 o 
  10   0   9        0.02      -17.17     16.45 o 
 -12   1   9        9.67       34.77     26.72 o 
 -11   1   9       68.56       77.11     17.08 o 
 -10   1   9       30.61       26.01     12.31 o 
  -9   1   9      478.45      468.61     26.14 o 
  -8   1   9      407.08      426.04     24.32 o 
  -7   1   9        4.88        1.92      8.04 o 
  -6   1   9     1907.75     1816.86     44.40 o 
  -5   1   9       92.34       92.23     11.40 o 
  -4   1   9     2435.78     2543.25     50.53 o 
  -3   1   9        0.64        4.83      5.30 o 
  -2   1   9     1418.00     1460.85     32.76 o 
  -1   1   9      196.79      207.87     17.04 o 
   0   1   9     1084.62     1238.85     36.78 o 
   1   1   9      554.30      594.35     24.42 o 
   2   1   9      562.67      687.64     22.86 o 
   3   1   9        7.57       11.04      7.54 o 
   4   1   9      169.54      181.43     15.30 o 
   5   1   9     1091.17     1179.81     37.04 o 
   6   1   9     1164.19     1146.55     52.36 o 
   7   1   9      183.41       87.77     20.94 o 
   8   1   9      145.36      179.75     28.62 o 
   9   1   9        0.26        9.65     19.52 o 
  10   1   9       81.09       54.18     34.64 o 
 -12   2   9       44.91       66.68     30.22 o 
 -11   2   9      191.27      223.25     41.38 o 
 -10   2   9      236.41      229.05     20.91 o 
  -9   2   9      460.01      473.69     34.77 o 
  -8   2   9      146.93      173.40     19.14 o 
  -7   2   9      117.94      110.35     13.25 o 
  -6   2   9       63.71       50.82     10.73 o 
  -5   2   9        6.68        7.98      6.60 o 
  -4   2   9     1481.93     1576.70     36.18 o 
  -3   2   9      156.09      133.04     13.65 o 
  -2   2   9      178.58      190.30     21.53 o 
  -1   2   9      494.63      487.74     26.59 o 
   0   2   9      280.23      188.34     21.99 o 
   1   2   9     1893.41     1874.20     41.40 o 
   2   2   9      413.91      372.87     17.51 o 
   3   2   9      250.19      189.36     14.50 o 
   4   2   9       10.65       35.80      9.02 o 
   5   2   9     1545.84     1461.13     41.38 o 
   6   2   9       25.49       36.43     15.86 o 
   7   2   9        0.88        9.69     14.07 o 
   8   2   9      569.51      530.86     43.17 o 
   9   2   9      171.71      147.46     28.85 o 
  10   2   9      178.95      199.26     61.81 o 
 -12   3   9      674.62      693.49     66.29 o 
 -11   3   9        8.94        1.56     18.68 o 
 -10   3   9       29.20       15.02     16.77 o 
  -9   3   9      259.92      224.52     27.14 o 
  -8   3   9      184.73      154.11     25.00 o 
  -7   3   9      569.03      565.12     24.75 o 
  -6   3   9     2022.14     1925.97     44.97 o 
  -5   3   9      115.73      126.57     11.25 o 
  -4   3   9     8934.38     9105.55    140.45 o 
  -3   3   9       25.88       12.84      7.84 o 
  -2   3   9     2762.93     2770.18     72.77 o 
  -1   3   9       86.48      115.93     12.45 o 
   0   3   9      777.75      959.42     48.39 o 
   1   3   9      140.21      158.11     10.48 o 
   2   3   9      312.03      285.37     15.88 o 
   3   3   9      865.00      874.86     31.13 o 
   4   3   9      217.85      206.41     15.63 o 
   5   3   9     3028.47     2885.04     63.91 o 
   6   3   9      237.22      245.18     28.33 o 
   7   3   9      619.87      628.21     44.12 o 
   8   3   9      196.46      240.64     33.46 o 
   9   3   9      189.30      252.23     36.25 o 
  10   3   9      131.06      174.33     33.65 o 
 -12   4   9       14.03        9.60     22.70 o 
 -11   4   9       88.79       91.19     28.80 o 
 -10   4   9     1139.27     1157.31     55.43 o 
  -9   4   9       85.97       76.82     19.24 o 
  -8   4   9       78.18       97.24     19.35 o 
  -7   4   9      491.87      471.58     31.99 o 
  -6   4   9       79.38       83.39     10.24 o 
  -5   4   9      643.01      650.73     23.95 o 
  -4   4   9       17.36       21.60      5.57 o 
  -3   4   9       51.91       42.94      6.03 o 
  -2   4   9        9.42        5.93      7.47 o 
  -1   4   9      237.22      264.74     13.84 o 
   0   4   9       36.05       31.87      7.08 o 
   1   4   9      335.28      294.37     18.54 o 
   2   4   9     3393.49     3279.03     56.66 o 
   3   4   9      202.07      168.03     19.68 o 
   4   4   9        0.09       -4.24      9.01 o 
   5   4   9     1423.91     1374.08     94.05 o 
   6   4   9       35.76       30.31     15.51 o 
   7   4   9       14.62      -18.99     12.66 o 
   8   4   9        0.16      -10.56     26.98 o 
   9   4   9      481.96      547.00     47.05 o 
  10   4   9       13.68        6.82     20.47 o 
 -12   5   9       10.45      -20.89     19.85 o 
 -11   5   9        0.66       25.40     17.92 o 
 -10   5   9      300.76      286.40     74.65 o 
  -9   5   9        1.12      -13.16     11.77 o 
  -8   5   9      177.71      152.31     22.91 o 
  -7   5   9       11.21        7.04     18.87 o 
  -6   5   9       90.95       72.78     23.41 o 
  -5   5   9      253.71      242.65     22.77 o 
  -4   5   9       45.62       35.41     12.65 o 
  -3   5   9       13.47        1.59      9.08 o 
  -2   5   9     1640.03     1587.31     43.37 o 
  -1   5   9      198.70      247.90     14.08 o 
   0   5   9      126.32      154.04     11.55 o 
   1   5   9        3.68        7.78      6.78 o 
   2   5   9       79.77       75.86     11.29 o 
   3   5   9     1041.67     1036.93     61.53 o 
   4   5   9     3603.47     3505.61     72.08 o 
   5   5   9      341.23      362.00     31.34 o 
   6   5   9       82.17       84.95     20.56 o 
   7   5   9      137.61      111.65     24.26 o 
   8   5   9       98.85       90.63     24.53 o 
   9   5   9        0.65       10.60     21.73 o 
 -12   6   9       16.17        4.33     21.66 o 
 -11   6   9        0.10       -0.29     15.86 o 
 -10   6   9        7.27       -9.12     34.83 o 
  -9   6   9       56.48       30.94     15.89 o 
  -8   6   9       87.27       68.05     17.73 o 
  -7   6   9      227.94      232.14     25.69 o 
  -6   6   9     3866.14     3802.03     98.67 o 
  -5   6   9        7.81       -4.66      8.75 o 
  -4   6   9      847.50     1001.60     40.53 o 
  -3   6   9      111.32      127.04     20.04 o 
  -2   6   9      119.99      154.88     17.80 o 
  -1   6   9        7.38       16.11     11.72 o 
   0   6   9      691.34      630.88     22.36 o 
   1   6   9        0.79        5.18      8.38 o 
   2   6   9      105.52       90.07     12.50 o 
   3   6   9      743.36      733.12     32.75 o 
   4   6   9     2382.97     2547.37     58.96 o 
   5   6   9      183.53      207.56     26.34 o 
   6   6   9      371.07      385.96     34.67 o 
   7   6   9       23.97       31.40     21.08 o 
   8   6   9       33.13       38.41     21.54 o 
   9   6   9       17.96       20.93     20.29 o 
 -12   7   9        2.31        3.60     18.15 o 
 -11   7   9        2.83      -20.21     21.21 o 
 -10   7   9      139.68      130.10     30.61 o 
  -9   7   9        4.52       -3.23     13.56 o 
  -8   7   9      551.49      511.26     37.42 o 
  -7   7   9       42.61       56.15     16.05 o 
  -6   7   9     3770.89     4049.23    104.87 o 
  -5   7   9       40.28       19.18     11.87 o 
  -4   7   9        1.28      -10.09      7.61 o 
  -3   7   9      219.19      269.10     62.20 o 
  -2   7   9     1944.03     1858.12    101.31 o 
  -1   7   9      663.83      673.18     18.83 o 
   0   7   9     1170.05     1131.60     39.77 o 
   1   7   9      131.56      151.93     14.01 o 
   2   7   9      981.75      945.53     33.30 o 
   3   7   9        3.64        1.84      9.56 o 
   4   7   9       69.95       47.84     13.23 o 
   5   7   9       27.48       12.46     11.57 o 
   6   7   9      445.64      473.44     42.48 o 
   7   7   9      836.79      927.54     55.78 o 
   8   7   9      128.17       80.75     24.93 o 
 -11   8   9        0.88       -6.38     17.43 o 
 -10   8   9        4.61        6.07     15.52 o 
  -9   8   9      138.46      141.05     28.41 o 
  -8   8   9       47.20       55.15     18.58 o 
  -7   8   9      149.29      176.08     24.75 o 
  -6   8   9       23.39       13.16     13.00 o 
  -5   8   9       57.60       56.73     18.68 o 
  -4   8   9     1223.20     1161.96     47.58 o 
  -3   8   9        4.59       -2.60      9.68 o 
  -2   8   9       13.86       17.77     11.37 o 
  -1   8   9       42.89       34.81     15.44 o 
   0   8   9       91.62       64.04     10.27 o 
   1   8   9       56.27       64.86     11.30 o 
   2   8   9      305.36      277.42     20.17 o 
   3   8   9       51.37       24.89     11.14 o 
   4   8   9       26.98       16.65     11.71 o 
   5   8   9       86.81       74.10     15.88 o 
   6   8   9       55.78       62.93     16.63 o 
   7   8   9      412.24      468.72     63.69 o 
   8   8   9        6.05      -11.26     17.27 o 
 -11   9   9        3.95       18.73     19.79 o 
 -10   9   9      298.76      229.37     38.59 o 
  -9   9   9        1.27       14.58     17.22 o 
  -8   9   9      268.72      252.54     41.58 o 
  -7   9   9      430.91      401.27     34.79 o 
  -6   9   9        1.11        0.43     12.50 o 
  -5   9   9      142.46      194.06     24.81 o 
  -4   9   9        6.56       16.54     12.37 o 
  -3   9   9      268.70      241.46     25.40 o 
  -2   9   9     1284.77     1411.47     75.04 o 
  -1   9   9       71.92       67.20     23.48 o 
   0   9   9     1731.39     1670.55     88.86 o 
   1   9   9      560.81      504.49     51.63 o 
   2   9   9      297.09      287.18     20.92 o 
   3   9   9      215.77      203.76     30.14 o 
   4   9   9      163.56      163.04     20.57 o 
   5   9   9        7.14       -0.57     12.23 o 
   6   9   9       55.98       53.83     17.05 o 
   7   9   9      101.31      107.84     21.97 o 
 -10  10   9       49.38       71.52     23.56 o 
  -9  10   9       57.26       59.57     20.82 o 
  -8  10   9        1.61        2.13     18.36 o 
  -7  10   9        4.01       -8.52     13.31 o 
  -6  10   9     1125.33     1027.55     50.40 o 
  -5  10   9        0.44       -5.54     12.02 o 
  -4  10   9     1216.07     1136.58    118.11 o 
  -3  10   9       91.41       80.96     48.65 o 
  -2  10   9      313.48      304.94     29.31 o 
  -1  10   9      479.14      498.00     52.02 o 
   0  10   9        4.43       13.23     19.98 o 
   1  10   9        2.27       18.55     19.85 o 
   2  10   9      124.90      144.90     35.67 o 
   3  10   9     1462.62     1459.28     48.21 o 
   4  10   9      231.73      250.25     24.28 o 
   5  10   9        2.40       -9.52     13.05 o 
   6  10   9       35.30       20.89     20.39 o 
   7  10   9      276.99      244.53     30.03 o 
 -10  11   9      365.15      466.78     44.35 o 
  -9  11   9       13.70       17.81     18.34 o 
  -8  11   9      150.88      128.00     25.19 o 
  -7  11   9       22.26       16.21     16.36 o 
  -6  11   9       61.93       75.52     38.01 o 
  -5  11   9       52.92       17.70     15.56 o 
  -4  11   9        0.19        6.67     13.80 o 
  -3  11   9        6.93        3.59     15.63 o 
  -2  11   9      470.07      551.31     56.69 o 
  -1  11   9       71.78       28.02     21.79 o 
   0  11   9      130.82      118.31     33.99 o 
   1  11   9       85.48      113.51     34.64 o 
   2  11   9      210.05      265.67     47.35 o 
   3  11   9      923.23      909.60     77.83 o 
   4  11   9        0.10        7.00     23.35 o 
   5  11   9      128.52      129.72     28.52 o 
   6  11   9       30.91       27.24     18.34 o 
  -9  12   9       13.16       -4.50     18.67 o 
  -8  12   9        0.10       15.52     17.86 o 
  -7  12   9      227.36      211.48     46.05 o 
  -6  12   9       35.43       52.90     20.42 o 
  -5  12   9        4.08       11.75     15.49 o 
  -4  12   9     1262.92     1135.21     55.07 o 
  -3  12   9      625.77      557.45     40.47 o 
  -2  12   9     1304.78     1255.18     84.71 o 
  -1  12   9       73.66      104.81     33.73 o 
   0  12   9        0.08       32.69     26.59 o 
   1  12   9       99.81      159.43     38.92 o 
   2  12   9       15.08       23.09     25.81 o 
   3  12   9        4.83       15.70     27.24 o 
   4  12   9        6.73       40.60     30.35 o 
   5  12   9      154.07      149.31     43.07 o 
  -8  13   9      436.32      502.42     84.38 o 
  -7  13   9      125.67      117.36     27.14 o 
  -6  13   9        3.97        2.99     15.92 o 
  -5  13   9       40.98       48.21     19.62 o 
  -4  13   9        3.02       13.05     17.19 o 
  -3  13   9      167.22      142.17     39.69 o 
  -2  13   9        7.66       -5.71     22.31 o 
  -1  13   9      207.81      148.14     38.92 o 
   0  13   9       71.56       69.79     33.60 o 
   1  13   9      318.05      336.89     54.87 o 
   2  13   9      108.03       62.91     35.02 o 
   3  13   9     1102.89     1369.46    101.05 o 
   4  13   9       22.22        5.06     32.69 o 
  -6  14   9       18.41      -13.80     16.47 o 
  -5  14   9       26.03       14.34     19.17 o 
  -4  14   9      120.65      123.96     27.61 o 
  -3  14   9      249.11      219.49     46.44 o 
  -2  14   9      809.47      854.86     80.69 o 
  -1  14   9      239.64      160.08     43.46 o 
   0  14   9       47.86       72.51     36.32 o 
   1  14   9        3.07       18.68     26.85 o 
   2  14   9        4.05       41.25     34.38 o 
   3  14   9       18.25        9.47     30.35 o 
  -4  15   9       27.33      -15.83     26.72 o 
  -3  15   9        8.77       -0.91     27.50 o 
  -2  15   9      120.72       69.40     35.80 o 
  -1  15   9       23.42       14.53     29.06 o 
   0  15   9        0.54       17.64     28.80 o 
  -2 -15  10       12.49       -0.05     14.34 o 
  -1 -15  10      110.21      102.57     22.42 o 
   0 -15  10      546.61      704.01     42.36 o 
   1 -15  10      118.33       95.70     26.59 o 
  -5 -14  10      181.81      152.16     48.65 o 
  -4 -14  10      131.66      131.93     44.49 o 
  -3 -14  10      102.06       82.37     19.37 o 
  -2 -14  10      590.18      633.95     38.33 o 
  -1 -14  10       13.44        5.38     14.56 o 
   0 -14  10     1323.13     1449.69     67.05 o 
   1 -14  10       58.92       86.37     23.82 o 
   2 -14  10       73.48       73.02     22.98 o 
   3 -14  10        0.03      -16.47     16.35 o 
   4 -14  10      158.01      137.93     30.13 o 
  -6 -13  10     1038.71     1182.02     98.98 o 
  -5 -13  10      491.23      499.30     66.81 o 
  -4 -13  10      752.22      695.17     73.94 o 
  -3 -13  10       66.70       85.54     18.08 o 
  -2 -13  10       74.26       47.55     29.61 o 
  -1 -13  10       35.89       38.96     15.53 o 
   0 -13  10       71.50       24.09     17.29 o 
   1 -13  10        2.37       -2.50     14.88 o 
   2 -13  10      148.85      237.34     40.93 o 
   3 -13  10        7.28       -5.99     22.44 o 
   4 -13  10        8.69      -13.55     16.80 o 
   5 -13  10       49.65       62.44     23.94 o 
  -7 -12  10       32.55       33.99     30.61 o 
  -6 -12  10      110.15       67.71     34.77 o 
  -5 -12  10       97.31      103.91     36.84 o 
  -4 -12  10        3.63      -16.57     11.05 o 
  -3 -12  10      248.36      227.54     23.43 o 
  -2 -12  10       71.31       64.66     16.19 o 
  -1 -12  10      336.96      338.91     32.74 o 
   0 -12  10      628.35      552.47     40.45 o 
   1 -12  10      111.63       80.50     21.78 o 
   2 -12  10     1099.64     1188.62     58.61 o 
   3 -12  10       56.56       59.95     19.68 o 
   4 -12  10      183.14      165.23     35.28 o 
   5 -12  10        0.76       -8.60     16.81 o 
   6 -12  10       16.31       35.04     21.13 o 
  -8 -11  10       18.42       48.65     31.52 o 
  -7 -11  10      302.52      314.44     54.35 o 
  -6 -11  10       82.19      115.84     36.32 o 
  -5 -11  10        3.54       31.78     25.30 o 
  -4 -11  10      940.41     1098.25     41.79 o 
  -3 -11  10      580.86      558.58     31.07 o 
  -2 -11  10      155.92      142.08     25.51 o 
  -1 -11  10       93.24       69.38     18.36 o 
   0 -11  10      456.80      371.61     37.04 o 
   1 -11  10        1.37       -0.60     13.23 o 
   2 -11  10      722.12      686.38     44.64 o 
   3 -11  10        0.90       14.59     15.02 o 
   4 -11  10       86.40      130.49     25.53 o 
   5 -11  10       18.49       18.02     25.88 o 
   6 -11  10       57.88       42.83     27.18 o 
   7 -11  10      226.01      273.78     36.53 o 
  -9 -10  10      207.34      146.20     46.44 o 
  -8 -10  10       33.88       25.81     27.63 o 
  -7 -10  10        3.61       -1.04     21.79 o 
  -6 -10  10      518.69      487.75     60.97 o 
  -5 -10  10      173.60      146.07     37.62 o 
  -4 -10  10      230.76      242.73     21.60 o 
  -3 -10  10      123.99      127.04     22.73 o 
  -2 -10  10      140.36      164.49     23.11 o 
  -1 -10  10     1208.79     1066.26     48.28 o 
   0 -10  10       47.35       53.49     22.12 o 
   1 -10  10       92.16       76.28     18.75 o 
   2 -10  10     1144.48     1123.63     56.10 o 
   3 -10  10        1.06      -13.32     15.63 o 
   4 -10  10     1223.39     1263.14     62.85 o 
   5 -10  10       83.50       89.06     23.14 o 
   6 -10  10       29.60       23.58     17.74 o 
   7 -10  10        0.57        2.42     16.27 o 
   8 -10  10        0.82        2.78     17.97 o 
 -10  -9  10      178.63      193.54     50.20 o 
  -9  -9  10      148.93      161.89     43.85 o 
  -8  -9  10       37.17       98.33     34.77 o 
  -7  -9  10      102.87      117.27     36.32 o 
  -6  -9  10      349.65      379.43     52.41 o 
  -5  -9  10       40.70       26.78     11.61 o 
  -4  -9  10      639.81      664.31     34.55 o 
  -3  -9  10      531.60      481.47     26.43 o 
  -2  -9  10       13.34        2.16     11.17 o 
  -1  -9  10      680.35      551.45     36.78 o 
   0  -9  10      131.09      104.88     19.85 o 
   1  -9  10      319.08      323.18     28.98 o 
   2  -9  10       16.52       21.71     17.19 o 
   3  -9  10        2.97       15.09     13.21 o 
   4  -9  10      739.08      656.91     42.49 o 
   5  -9  10      145.98      129.55     23.38 o 
   6  -9  10      654.43      657.85     45.18 o 
   7  -9  10       60.16       37.14     26.40 o 
   8  -9  10      222.96      237.95     33.14 o 
 -10  -8  10       86.96      130.76     42.55 o 
  -9  -8  10       17.48       11.55     26.59 o 
  -8  -8  10      261.02      282.92     48.78 o 
  -7  -8  10        6.24      -10.90     18.42 o 
  -6  -8  10      379.25      316.52     47.48 o 
  -5  -8  10      126.80      144.14     18.01 o 
  -4  -8  10       63.92       43.01     11.89 o 
  -3  -8  10      149.26      124.19     37.23 o 
  -2  -8  10       45.36       93.36     16.77 o 
  -1  -8  10      387.67      383.59     28.55 o 
   0  -8  10       92.58      138.57     37.23 o 
   1  -8  10      241.34      184.39     22.70 o 
   2  -8  10      292.28      286.50     27.55 o 
   3  -8  10      212.18      204.67     48.71 o 
   4  -8  10     2571.20     2413.94     96.45 o 
   5  -8  10        0.27        6.66     18.29 o 
   6  -8  10      841.09      888.98     89.05 o 
   7  -8  10        0.17       -1.81     14.52 o 
   8  -8  10       17.86       20.16     17.73 o 
   9  -8  10       33.15        7.61     20.90 o 
 -11  -7  10       55.96       20.11     27.37 o 
 -10  -7  10       26.48       14.27     25.43 o 
  -9  -7  10      107.22      133.22     37.10 o 
  -8  -7  10       77.69       86.26     31.39 o 
  -7  -7  10       11.10       13.23     19.85 o 
  -6  -7  10      615.70      651.82     31.85 o 
  -5  -7  10      678.46      662.81     28.10 o 
  -4  -7  10      268.29      283.74     21.99 o 
  -3  -7  10        0.51        0.84      7.34 o 
  -2  -7  10        1.60       -0.34      8.93 o 
  -1  -7  10       47.39       36.67     12.70 o 
   0  -7  10     1813.98     1759.17     75.17 o 
   1  -7  10      604.72      478.40     48.06 o 
   2  -7  10     1436.34     1429.12     54.44 o 
   3  -7  10      141.76      108.09     21.92 o 
   4  -7  10     1947.81     1949.72     76.99 o 
   5  -7  10      159.56      133.21     21.96 o 
   6  -7  10      692.37      755.42     76.73 o 
   7  -7  10        1.07       -4.15     20.30 o 
   8  -7  10      132.10      150.01     25.96 o 
   9  -7  10        7.63       28.02     31.52 o 
 -11  -6  10       13.93       -5.71     23.22 o 
 -10  -6  10       63.27       22.05     26.85 o 
  -9  -6  10      203.88      127.00     35.54 o 
  -8  -6  10      238.81      228.44     41.90 o 
  -7  -6  10     4723.88     4509.62    173.57 o 
  -6  -6  10      924.52      983.45     41.41 o 
  -5  -6  10        1.06        0.21      9.65 o 
  -4  -6  10      890.79      873.96     30.63 o 
  -3  -6  10        7.62       -0.84      7.30 o 
  -2  -6  10     1597.98     1623.84     52.19 o 
  -1  -6  10      111.53       93.52     22.77 o 
   0  -6  10       36.60       26.56     13.17 o 
   1  -6  10      152.27      144.20     19.26 o 
   2  -6  10     5039.77     4852.83    115.73 o 
   3  -6  10      243.29      178.11     48.26 o 
   4  -6  10      446.78      481.02     34.96 o 
   5  -6  10       80.24      103.30     19.67 o 
   6  -6  10     1751.11     1664.05     62.43 o 
   7  -6  10      674.54      631.06     49.55 o 
   8  -6  10      208.33      204.51     23.40 o 
   9  -6  10        3.42       11.03     27.63 o 
 -11  -5  10      412.14      393.18     55.26 o 
 -10  -5  10       94.36       91.06     33.34 o 
  -9  -5  10        4.39       -5.19     18.03 o 
  -8  -5  10        1.50       13.49     20.11 o 
  -7  -5  10     5352.96     5281.85    189.26 o 
  -6  -5  10       65.63       30.11     11.81 o 
  -5  -5  10        0.48       -4.85      9.08 o 
  -4  -5  10        0.23       -7.83      6.43 o 
  -3  -5  10        1.95       -2.41      7.41 o 
  -2  -5  10      186.85      175.74     21.01 o 
  -1  -5  10       23.64       21.49      9.67 o 
   0  -5  10     4458.33     4509.31    104.59 o 
   1  -5  10      352.58      336.59     33.08 o 
   2  -5  10     4201.61     4261.03    103.40 o 
   3  -5  10      239.99      232.98     22.96 o 
   4  -5  10      617.32      640.59     73.75 o 
   5  -5  10      270.76      263.70     25.66 o 
   6  -5  10       17.91        6.20     12.11 o 
   7  -5  10      483.24      448.44     33.47 o 
   8  -5  10      654.21      683.74     35.91 o 
   9  -5  10      374.80      457.40     64.21 o 
 -12  -4  10      113.35      127.52     39.95 o 
 -11  -4  10       24.23       70.18     30.35 o 
 -10  -4  10      198.03      141.27     35.80 o 
  -9  -4  10       27.34       -6.10     19.59 o 
  -8  -4  10      656.33      617.47     55.78 o 
  -7  -4  10      753.22      802.16     39.56 o 
  -6  -4  10      240.94      276.45     22.08 o 
  -5  -4  10      572.89      527.69     28.30 o 
  -4  -4  10     2943.90     2729.28     71.93 o 
  -3  -4  10      525.65      615.96     30.16 o 
  -2  -4  10      268.80      245.51     14.02 o 
  -1  -4  10      206.94      205.25     22.70 o 
   0  -4  10     1162.35     1242.04     72.71 o 
   1  -4  10       11.52        3.70      8.54 o 
   2  -4  10     1458.25     1517.05     50.60 o 
   3  -4  10       25.83       23.58     20.11 o 
   4  -4  10      259.63      281.24     29.12 o 
   5  -4  10     1180.22     1119.96     66.68 o 
   6  -4  10      264.89      229.34     24.02 o 
   7  -4  10      322.66      312.53     24.04 o 
   8  -4  10       14.14       20.37     25.17 o 
   9  -4  10       87.81      113.90     39.18 o 
  10  -4  10        0.60       18.68     32.43 o 
 -12  -3  10       10.75        6.75     25.30 o 
 -11  -3  10      454.08      438.72     55.91 o 
 -10  -3  10      240.48      245.43     41.38 o 
  -9  -3  10       63.44        8.04     19.46 o 
  -8  -3  10       96.60       76.92     25.30 o 
  -7  -3  10      374.66      405.49     25.46 o 
  -6  -3  10      233.81      297.58     47.35 o 
  -5  -3  10       75.18       74.54     13.41 o 
  -4  -3  10      134.00      197.85     27.63 o 
  -3  -3  10      210.91      219.11     13.97 o 
  -2  -3  10     1364.43     1629.41     39.20 o 
  -1  -3  10       23.52       30.50      7.10 o 
   0  -3  10      385.43      414.26     34.83 o 
   1  -3  10      137.81      144.00     16.34 o 
   2  -3  10     9352.03     9353.04    150.22 o 
   3  -3  10      121.44      100.52     15.27 o 
   4  -3  10       28.11       11.17     10.18 o 
   5  -3  10       79.72       80.57     16.09 o 
   6  -3  10       22.59       37.83     16.93 o 
   7  -3  10       33.61       30.42     12.22 o 
   8  -3  10      419.72      489.31     60.45 o 
   9  -3  10      107.07      132.32     40.08 o 
  10  -3  10       60.50       44.88     32.69 o 
 -12  -2  10        7.98       -2.46     23.22 o 
 -11  -2  10      148.49      146.07     37.23 o 
 -10  -2  10      188.86       99.63     28.41 o 
  -9  -2  10      114.42       84.97     28.28 o 
  -8  -2  10       27.60       33.71     12.48 o 
  -7  -2  10        9.20       -4.50     19.98 o 
  -6  -2  10      110.42      104.50     15.01 o 
  -5  -2  10        5.66       -0.07      7.66 o 
  -4  -2  10     5733.92     5875.85     84.74 o 
  -3  -2  10      742.27      771.71     39.04 o 
  -2  -2  10     5339.81     5064.12     71.26 o 
  -1  -2  10        0.88        3.28      3.47 o 
   0  -2  10      100.36      155.01      9.69 o 
   1  -2  10      317.46      315.36     21.28 o 
   2  -2  10     1247.55     1287.32     49.77 o 
   3  -2  10        0.51       -4.43      7.11 o 
   4  -2  10      160.76      197.31     19.44 o 
   5  -2  10     2159.57     2161.65     63.72 o 
   6  -2  10      310.88      306.10     21.60 o 
   7  -2  10        6.25        6.27     11.99 o 
   8  -2  10     1065.74     1130.85     92.36 o 
   9  -2  10      818.94      957.95    140.29 o 
  10  -2  10      209.48      243.67     43.91 o 
 -12  -1  10       36.73       49.81     30.35 o 
 -11  -1  10      205.47      201.98     40.08 o 
 -10  -1  10       25.98       35.41     20.37 o 
  -9  -1  10      261.68      287.85     37.88 o 
  -8  -1  10     1041.26     1084.45     41.99 o 
  -7  -1  10      110.50      116.37     16.12 o 
  -6  -1  10      544.07      571.83     48.73 o 
  -5  -1  10        1.56        2.87      5.24 o 
  -4  -1  10     3519.20     3751.82     59.34 o 
  -3  -1  10      963.97      986.96     26.11 o 
  -2  -1  10       37.29       50.55      6.95 o 
  -1  -1  10      145.63      159.85      8.58 o 
   0  -1  10       60.21       48.96     10.47 o 
   1  -1  10       11.94       18.77      5.97 o 
   2  -1  10        1.30       -6.54      4.77 o 
   3  -1  10      635.55      571.66     35.41 o 
   4  -1  10     1200.20     1116.91     41.01 o 
   5  -1  10      568.62      570.11     30.00 o 
   6  -1  10      304.30      286.43     18.36 o 
   7  -1  10       33.24       31.63     16.08 o 
   8  -1  10      125.37      157.45     28.59 o 
   9  -1  10       20.56       14.12     34.31 o 
  10  -1  10       62.81       47.35     27.24 o 
 -12   0  10      262.03      223.77     42.68 o 
 -11   0  10       31.05       33.86     22.57 o 
 -10   0  10       29.46       46.31     22.57 o 
  -9   0  10      259.44      269.56     35.41 o 
  -8   0  10       43.09       55.99     13.86 o 
  -7   0  10       57.16       48.28      9.46 o 
  -6   0  10        9.09       13.27      6.55 o 
  -5   0  10       58.64       69.43      8.73 o 
  -4   0  10     1596.34     1704.02     34.00 o 
  -3   0  10       30.39       18.41      6.10 o 
  -2   0  10     5602.15     5490.96     88.28 o 
  -1   0  10     2723.28     2758.80     52.65 o 
   0   0  10     1144.10      934.41     30.77 o 
   1   0  10      761.02      862.53     29.79 o 
   2   0  10        7.48       14.67      5.98 o 
   3   0  10        5.24        3.90      7.20 o 
   4   0  10      235.49      237.78     16.70 o 
   5   0  10      680.30      653.42     25.13 o 
   6   0  10      264.62      256.13     16.99 o 
   7   0  10     1607.62     1666.00     68.99 o 
   8   0  10        0.03      -16.16     13.79 o 
   9   0  10      206.77      145.53     29.35 o 
  10   0  10      588.33      693.00     90.74 o 
 -12   1  10       37.19       39.69     28.15 o 
 -11   1  10       14.41        0.76     17.19 o 
 -10   1  10        5.38       -4.24     12.29 o 
  -9   1  10      621.07      739.92     39.01 o 
  -8   1  10      152.32      154.96     16.58 o 
  -7   1  10       66.31       69.98     12.17 o 
  -6   1  10      688.76      670.20     25.33 o 
  -5   1  10      163.87      148.15     12.88 o 
  -4   1  10      159.16      189.93     15.75 o 
  -3   1  10        0.32        0.41     11.16 o 
  -2   1  10      156.57      209.08     21.06 o 
  -1   1  10      168.50      182.69     11.31 o 
   0   1  10     1277.55     1566.72     44.33 o 
   1   1  10       19.00       32.27     13.36 o 
   2   1  10      188.42      235.57     37.94 o 
   3   1  10      184.96      204.45     18.48 o 
   4   1  10     2411.80     2375.59     60.91 o 
   5   1  10      179.12      145.60     15.68 o 
   6   1  10      121.62      109.55     22.28 o 
   7   1  10      308.79      301.00     48.97 o 
   8   1  10       12.84       -7.51     14.32 o 
   9   1  10      121.33       53.76     22.52 o 
  10   1  10       85.48      101.32     29.60 o 
 -12   2  10        2.33        9.34     20.11 o 
 -11   2  10      256.50      297.19     45.14 o 
 -10   2  10      629.68      701.92     59.54 o 
  -9   2  10      160.25      155.11     18.00 o 
  -8   2  10        9.24        2.23      8.60 o 
  -7   2  10        5.73        4.67      7.75 o 
  -6   2  10     1046.89     1113.69     37.32 o 
  -5   2  10      104.33      104.05     11.27 o 
  -4   2  10      927.12      885.42     26.06 o 
  -3   2  10       90.26       75.73     11.47 o 
  -2   2  10       31.43       50.28      9.71 o 
  -1   2  10      228.76      213.99     15.40 o 
   0   2  10     1617.74     1447.58     43.38 o 
   1   2  10     1998.42     2238.27     58.61 o 
   2   2  10     1929.02     1859.61     43.71 o 
   3   2  10      372.29      368.13     19.81 o 
   4   2  10      319.23      335.38     20.14 o 
   5   2  10     1394.22     1272.02     42.52 o 
   6   2  10       10.76        9.68     13.94 o 
   7   2  10     1273.22     1376.20     62.89 o 
   8   2  10       57.17       77.13     23.09 o 
   9   2  10       74.88       57.68     33.73 o 
  10   2  10        2.45       17.97     21.97 o 
 -12   3  10      323.10      300.43     49.42 o 
 -11   3  10        8.93       30.10     23.74 o 
 -10   3  10     1013.44      971.41     50.44 o 
  -9   3  10      735.19      692.58     61.49 o 
  -8   3  10       55.89       32.73     15.04 o 
  -7   3  10       16.70       12.54      8.45 o 
  -6   3  10      360.50      358.46     26.85 o 
  -5   3  10       49.86       53.11      8.90 o 
  -4   3  10     9542.42     9382.86    145.22 o 
  -3   3  10      888.59      985.70     35.74 o 
  -2   3  10        4.73       -5.65      6.13 o 
  -1   3  10       10.24        1.45      8.82 o 
   0   3  10      275.19      316.00     29.58 o 
   1   3  10      889.37      902.14     27.65 o 
   2   3  10      683.04      708.59     25.27 o 
   3   3  10      871.40      844.80     38.98 o 
   4   3  10       42.65       38.50     11.35 o 
   5   3  10      193.06      202.68     22.31 o 
   6   3  10      437.43      453.26     36.54 o 
   7   3  10       47.09       49.25     35.35 o 
   8   3  10      571.96      678.97     49.16 o 
   9   3  10      198.83      206.62     34.43 o 
 -12   4  10       18.60       14.14     22.31 o 
 -11   4  10       11.41      -13.24     16.20 o 
 -10   4  10      338.31      365.82     43.65 o 
  -9   4  10       52.93       82.77     19.32 o 
  -8   4  10        5.27       -0.74     15.96 o 
  -7   4  10      127.39      117.41     19.81 o 
  -6   4  10      279.94      258.94     23.98 o 
  -5   4  10        1.95       -4.07      5.50 o 
  -4   4  10     2466.22     2551.18     49.91 o 
  -3   4  10       20.87       12.18      9.66 o 
  -2   4  10      463.14      387.05     22.98 o 
  -1   4  10        1.08       -5.97      6.67 o 
   0   4  10      858.78      867.72     33.21 o 
   1   4  10     2570.34     2542.71     47.01 o 
   2   4  10     1709.19     1590.92     35.77 o 
   3   4  10     2904.46     2889.17     62.06 o 
   4   4  10        0.13       -6.30      7.66 o 
   5   4  10      384.90      337.37     30.69 o 
   6   4  10       32.18       53.39     18.51 o 
   7   4  10       88.98       88.36     23.11 o 
   8   4  10       48.50       61.55     23.58 o 
   9   4  10      889.96      954.58     61.37 o 
 -12   5  10       97.32       91.97     34.38 o 
 -11   5  10      150.73      113.02     58.37 o 
 -10   5  10      119.60      181.31     28.89 o 
  -9   5  10       93.33       79.40     20.20 o 
  -8   5  10        4.59        2.87     14.98 o 
  -7   5  10      185.44      182.65     23.57 o 
  -6   5  10     2171.20     2233.91     69.13 o 
  -5   5  10       99.02       83.94     16.00 o 
  -4   5  10      854.10      881.72     37.38 o 
  -3   5  10      512.35      462.65     58.76 o 
  -2   5  10      601.05      549.33     18.97 o 
  -1   5  10      563.73      571.41     21.01 o 
   0   5  10        0.78        3.58      5.93 o 
   1   5  10        0.68        3.22      6.68 o 
   2   5  10      638.40      638.18     21.91 o 
   3   5  10      238.61      241.36     15.37 o 
   4   5  10     3500.61     3444.14     64.37 o 
   5   5  10       11.93       18.08     13.94 o 
   6   5  10       50.29       62.12     37.04 o 
   7   5  10      485.26      485.67     41.00 o 
   8   5  10      208.56      199.66     38.66 o 
   9   5  10      442.46      517.94     48.75 o 
 -12   6  10        1.13       12.85     20.45 o 
 -11   6  10       44.94       22.74     19.41 o 
 -10   6  10       19.43        6.35     14.96 o 
  -9   6  10       77.72       68.70     19.07 o 
  -8   6  10     1174.45     1133.10     77.90 o 
  -7   6  10       41.21       19.35     16.99 o 
  -6   6  10     3023.96     3077.40    119.86 o 
  -5   6  10      136.65      141.16     21.21 o 
  -4   6  10      883.00      812.06     37.33 o 
  -3   6  10       83.80       84.55     15.12 o 
  -2   6  10      240.28      235.67     20.98 o 
  -1   6  10      147.56      152.75     12.66 o 
   0   6  10      101.15      128.08     11.80 o 
   1   6  10      350.42      384.89     20.21 o 
   2   6  10      884.76      820.81     35.18 o 
   3   6  10      417.23      371.15     19.04 o 
   4   6  10     2911.98     2848.99     85.82 o 
   5   6  10      404.82      487.96     36.56 o 
   6   6  10      131.95      121.68     23.93 o 
   7   6  10      577.55      592.28     62.20 o 
   8   6  10        3.19        5.16     19.59 o 
   9   6  10       30.18       43.49     43.85 o 
 -11   7  10        1.79        0.52     17.34 o 
 -10   7  10      195.70      227.41     31.33 o 
  -9   7  10       39.98       32.52     18.03 o 
  -8   7  10      116.89      150.24     24.32 o 
  -7   7  10       62.51       40.04     17.45 o 
  -6   7  10      396.57      368.59     30.48 o 
  -5   7  10        8.99        5.80     18.03 o 
  -4   7  10       24.17       35.69     12.78 o 
  -3   7  10      138.25      138.40     27.89 o 
  -2   7  10      800.91      727.85     70.83 o 
  -1   7  10      359.87      378.57     27.51 o 
   0   7  10      277.60      295.08     16.69 o 
   1   7  10      265.01      235.93     17.01 o 
   2   7  10      601.36      682.84     28.99 o 
   3   7  10       24.93       20.42     11.72 o 
   4   7  10     1563.44     1567.48     49.93 o 
   5   7  10      307.90      294.68     25.63 o 
   6   7  10      114.52      145.40     35.67 o 
   7   7  10        2.73        2.99     18.68 o 
   8   7  10       62.95       50.71     23.37 o 
 -11   8  10        2.87        9.18     17.78 o 
 -10   8  10       42.77       28.83     19.07 o 
  -9   8  10       29.39       11.86     16.48 o 
  -8   8  10       78.03       89.71     21.35 o 
  -7   8  10      412.25      402.82     34.14 o 
  -6   8  10        2.13       12.71     12.99 o 
  -5   8  10        0.56        2.15     10.38 o 
  -4   8  10        9.16       14.17     12.16 o 
  -3   8  10       41.78       44.14     13.65 o 
  -2   8  10      643.69      663.23     53.12 o 
  -1   8  10        0.13      -17.12     11.42 o 
   0   8  10      140.24       84.97     26.07 o 
   1   8  10       34.95       38.87     10.72 o 
   2   8  10       55.94       51.05     12.61 o 
   3   8  10     1194.72     1212.43     42.40 o 
   4   8  10      196.19      166.08     20.27 o 
   5   8  10      623.95      597.34     41.75 o 
   6   8  10       56.92       58.78     17.22 o 
   7   8  10      352.22      344.15     38.40 o 
   8   8  10        1.02      -25.51     19.15 o 
 -11   9  10       23.82       23.05     21.56 o 
 -10   9  10      110.81      112.06     26.12 o 
  -9   9  10        0.49        0.04     15.42 o 
  -8   9  10       25.67        2.65     15.05 o 
  -7   9  10      865.44      851.93     48.46 o 
  -6   9  10        7.39       10.35     13.16 o 
  -5   9  10       27.03       22.01     13.33 o 
  -4   9  10        6.37       19.62     14.01 o 
  -3   9  10        6.33       25.33     13.12 o 
  -2   9  10        8.83        2.48     28.41 o 
  -1   9  10      708.03      679.87     57.73 o 
   0   9  10      830.40      775.73     60.06 o 
   1   9  10       70.11       51.37     23.22 o 
   2   9  10       81.34       79.51     13.87 o 
   3   9  10       50.18       56.02     14.33 o 
   4   9  10       11.78        1.95     11.59 o 
   5   9  10       90.98       95.41     18.65 o 
   6   9  10      122.82      109.94     20.80 o 
   7   9  10      544.71      561.06     39.40 o 
 -10  10  10       91.76      126.22     28.83 o 
  -9  10  10       66.26       85.15     49.03 o 
  -8  10  10       38.97       35.92     26.72 o 
  -7  10  10      418.44      474.19     47.61 o 
  -6  10  10     1416.63     1409.80     60.39 o 
  -5  10  10      594.07      590.01     62.91 o 
  -4  10  10       10.45       41.89     15.57 o 
  -3  10  10       88.60       76.20     18.69 o 
  -2  10  10      851.10      861.59     44.70 o 
  -1  10  10      166.40      124.14     33.99 o 
   0  10  10       66.81       64.34     26.59 o 
   1  10  10      141.82      138.54     35.02 o 
   2  10  10      261.19      284.35     46.83 o 
   3  10  10       16.15       -0.65     21.14 o 
   4  10  10        8.41       -7.93     11.82 o 
   5  10  10      138.52      132.29     22.27 o 
   6  10  10       22.83       23.78     17.15 o 
  -9  11  10       14.45       42.81     20.92 o 
  -8  11  10      542.10      444.80     45.27 o 
  -7  11  10        0.03        5.39     23.35 o 
  -6  11  10      398.19      368.36     48.84 o 
  -5  11  10       80.70       78.23     20.40 o 
  -4  11  10       26.28       28.59     15.11 o 
  -3  11  10      234.12      257.29     41.32 o 
  -2  11  10      530.40      467.13     54.74 o 
  -1  11  10      377.67      345.32     48.78 o 
   0  11  10      633.29      597.24     62.40 o 
   1  11  10       66.21       52.93     27.24 o 
   2  11  10      318.59      331.18     51.89 o 
   3  11  10      415.90      566.10     64.73 o 
   4  11  10       61.67       48.26     28.15 o 
   5  11  10       10.11       34.89     31.26 o 
   6  11  10        0.49      -37.75     25.17 o 
  -9  12  10        5.48      -15.25     18.29 o 
  -8  12  10      213.15      255.16     34.70 o 
  -7  12  10      103.69      106.22     33.08 o 
  -6  12  10        3.12      -15.11     14.84 o 
  -5  12  10      186.24      156.58     25.82 o 
  -4  12  10      731.24      740.47     47.39 o 
  -3  12  10      251.52      264.71     31.85 o 
  -2  12  10     1110.03     1126.50     82.89 o 
  -1  12  10      998.96     1007.67     77.18 o 
   0  12  10       57.54       79.00     33.86 o 
   1  12  10      221.72      202.62     43.59 o 
   2  12  10       27.16       -5.32     22.57 o 
   3  12  10      156.88      137.50     41.51 o 
   4  12  10        7.16      -31.72     21.14 o 
   5  12  10       96.32      229.35     53.70 o 
  -8  13  10      180.44      221.84     33.58 o 
  -7  13  10       23.55       64.68     30.22 o 
  -6  13  10        0.98       -5.58     16.17 o 
  -5  13  10       32.49       10.71     17.24 o 
  -4  13  10      305.85      297.26     35.03 o 
  -3  13  10       18.27       -8.17     21.66 o 
  -2  13  10        6.93        0.26     23.74 o 
  -1  13  10       26.59       10.25     26.20 o 
   0  13  10        1.80       -5.45     24.52 o 
   1  13  10      309.00      303.68     54.61 o 
   2  13  10      448.92      473.22     64.47 o 
   3  13  10      310.22      274.36     57.60 o 
  -6  14  10        7.10        9.16     19.82 o 
  -5  14  10       39.64       65.91     22.49 o 
  -4  14  10      121.42      116.33     27.14 o 
  -3  14  10       98.91      112.73     37.88 o 
  -2  14  10      367.68      418.48     61.75 o 
  -1  14  10      314.09      248.16     52.54 o 
   0  14  10       38.16       59.15     34.25 o 
   1  14  10       45.01       19.33     27.76 o 
   2  14  10       20.50      -16.09     21.92 o 
  -4  15  10      119.36      115.45     41.64 o 
  -3  15  10       58.26       85.75     37.88 o 
  -2  15  10       17.27       18.42     33.21 o 
  -1  15  10        4.31       30.87     32.30 o 
  -4 -14  11       72.94       38.01     33.60 o 
  -3 -14  11      278.54      309.84     30.23 o 
  -2 -14  11      384.77      425.41     33.50 o 
  -1 -14  11      416.83      413.12     40.58 o 
   0 -14  11     1318.74     1408.59     67.68 o 
   1 -14  11       10.89       11.53     32.50 o 
   2 -14  11       10.97       13.10     19.28 o 
   3 -14  11        5.86       -8.97     18.00 o 
  -6 -13  11      155.88      101.18     43.07 o 
  -5 -13  11      158.82      212.22     49.55 o 
  -4 -13  11       26.32       25.81     28.80 o 
  -3 -13  11       28.08       25.97     15.50 o 
  -2 -13  11       48.39       55.49     16.11 o 
  -1 -13  11       38.64       14.19     17.48 o 
   0 -13  11      218.19      208.95     54.42 o 
   1 -13  11       21.27       29.67     19.49 o 
   2 -13  11       13.15        4.31     18.01 o 
   3 -13  11       19.98       44.12     21.92 o 
   4 -13  11        9.37        5.83     20.01 o 
  -7 -12  11      305.11      350.64     59.80 o 
  -6 -12  11      867.70     1051.52     91.71 o 
  -5 -12  11       29.66       20.24     27.37 o 
  -4 -12  11       35.58       14.58     13.72 o 
  -3 -12  11      541.62      552.08     33.34 o 
  -2 -12  11        9.42       10.30     13.23 o 
  -1 -12  11        0.00        9.26     15.00 o 
   0 -12  11      664.92      592.13     42.83 o 
   1 -12  11        3.46       -2.77     14.91 o 
   2 -12  11     1217.81     1149.31     58.70 o 
   3 -12  11        3.81        7.94     16.86 o 
   4 -12  11      217.58      304.54     37.07 o 
   5 -12  11        0.02      -18.96     16.33 o 
   6 -12  11       19.13       16.96     22.70 o 
  -8 -11  11        7.20       -9.21     25.94 o 
  -7 -11  11      208.52      231.16     50.59 o 
  -6 -11  11        0.84      -26.72     20.89 o 
  -5 -11  11       21.65       25.68     25.81 o 
  -4 -11  11      502.08      545.15     31.64 o 
  -3 -11  11      810.12      664.52    114.39 o 
  -2 -11  11        5.92       -5.28     12.77 o 
  -1 -11  11        6.65        0.43     15.63 o 
   0 -11  11     1056.57     1178.71     54.90 o 
   1 -11  11       19.75       27.76     15.82 o 
   2 -11  11       53.50       56.09     18.88 o 
   3 -11  11       75.42       63.68     21.63 o 
   4 -11  11      140.26      166.76     28.76 o 
   5 -11  11       70.41       46.14     19.32 o 
   6 -11  11      449.45      436.94     43.16 o 
  -9 -10  11      131.53      119.73     40.34 o 
  -8 -10  11      144.95      123.49     40.47 o 
  -7 -10  11       65.81       20.37     27.37 o 
  -6 -10  11      509.74      495.53     60.71 o 
  -5 -10  11       45.96       31.90     12.71 o 
  -4 -10  11      732.81      758.51     36.82 o 
  -3 -10  11      291.71      373.81     32.67 o 
  -2 -10  11      264.81      223.83     26.46 o 
  -1 -10  11      675.92      715.80     44.82 o 
   0 -10  11      105.21      131.20     36.39 o 
   1 -10  11       42.66       29.66     24.13 o 
   2 -10  11     3287.87     3235.40     98.19 o 
   3 -10  11      376.23      422.04     36.92 o 
   4 -10  11      274.72      252.00     31.46 o 
   5 -10  11       16.96       14.86     16.72 o 
   6 -10  11       42.90       36.88     18.89 o 
   7 -10  11        1.03        9.23     18.44 o 
 -10  -9  11      148.18      192.64     50.85 o 
  -9  -9  11       21.10       20.50     27.76 o 
  -8  -9  11        2.42       -4.28     23.48 o 
  -7  -9  11      179.31      179.92     42.16 o 
  -6  -9  11       59.31       33.08     27.11 o 
  -5  -9  11      622.50      640.39     46.00 o 
  -4  -9  11      530.77      485.69     40.76 o 
  -3  -9  11        2.03        9.94      8.75 o 
  -2  -9  11     2866.29     2882.37     84.66 o 
  -1  -9  11        1.01       -1.85     10.96 o 
   0  -9  11      204.11      179.58     23.91 o 
   1  -9  11        1.80        1.65     12.32 o 
   2  -9  11      586.18      524.25     37.15 o 
   3  -9  11       38.13       30.37     18.74 o 
   4  -9  11       19.39       18.88     21.01 o 
   5  -9  11       75.53       73.62     34.64 o 
   6  -9  11       17.23       17.81     35.67 o 
   7  -9  11       39.45       32.26     19.77 o 
   8  -9  11       37.75        1.74     25.56 o 
 -10  -8  11       47.27        5.84     27.50 o 
  -9  -8  11       38.40       26.46     30.48 o 
  -8  -8  11      836.31      895.85     76.92 o 
  -7  -8  11       46.00       17.64     24.39 o 
  -6  -8  11      369.97      379.04     51.24 o 
  -5  -8  11      200.13      182.71     18.43 o 
  -4  -8  11      816.37      849.51     33.66 o 
  -3  -8  11      249.64      210.97     22.32 o 
  -2  -8  11     1074.15      967.41     43.04 o 
  -1  -8  11      865.68      826.21     40.65 o 
   0  -8  11       45.98       42.39     14.11 o 
   1  -8  11        3.49       12.00     12.02 o 
   2  -8  11      732.22      763.96     67.39 o 
   3  -8  11      192.02      178.81     25.11 o 
   4  -8  11      645.06      557.09     38.53 o 
   5  -8  11      252.79      223.47     37.17 o 
   6  -8  11      163.28      220.83     29.13 o 
   7  -8  11       82.95       78.62     28.93 o 
   8  -8  11       13.79       13.80     18.77 o 
 -11  -7  11       31.07       -2.72     28.54 o 
 -10  -7  11        0.74        2.85     24.13 o 
  -9  -7  11        0.72        4.80     24.13 o 
  -8  -7  11       96.87       81.85     31.52 o 
  -7  -7  11     1135.68     1131.17     79.52 o 
  -6  -7  11      388.96      430.72     32.88 o 
  -5  -7  11      406.07      385.04     40.63 o 
  -4  -7  11       45.85       30.12     17.79 o 
  -3  -7  11        8.51        1.72      9.47 o 
  -2  -7  11      995.87      946.35     41.13 o 
  -1  -7  11       50.18       58.65     14.99 o 
   0  -7  11      282.66      253.76     24.72 o 
   1  -7  11      137.75      148.23     33.40 o 
   2  -7  11     1976.61     1969.92    117.59 o 
   3  -7  11       63.86       64.98     17.34 o 
   4  -7  11       33.35       27.76     21.66 o 
   5  -7  11       10.51        8.14     13.53 o 
   6  -7  11       14.55       -0.14     14.43 o 
   7  -7  11        7.49       -1.67     14.09 o 
   8  -7  11       85.52       95.56     22.60 o 
   9  -7  11      370.97      385.27     64.08 o 
 -11  -6  11      147.30      156.05     44.23 o 
 -10  -6  11        5.03       37.88     29.32 o 
  -9  -6  11      169.15      100.40     33.60 o 
  -8  -6  11      907.47      811.79     68.75 o 
  -7  -6  11      494.54      498.65     54.74 o 
  -6  -6  11     3279.15     3314.56     88.78 o 
  -5  -6  11        7.54        5.22      8.13 o 
  -4  -6  11       65.11       60.15     11.79 o 
  -3  -6  11      576.22      550.65     29.67 o 
  -2  -6  11      419.55      341.13     24.81 o 
  -1  -6  11       11.26        9.80     11.80 o 
   0  -6  11       44.53       25.96     11.69 o 
   1  -6  11      713.46      716.16     36.64 o 
   2  -6  11     6009.11     5629.07    131.36 o 
   3  -6  11        5.72       -4.12      9.93 o 
   4  -6  11      177.09      194.60     24.12 o 
   5  -6  11     1490.49     1415.21    100.99 o 
   6  -6  11      806.94      774.28     44.30 o 
   7  -6  11      291.40      278.68     30.03 o 
   8  -6  11        3.25      -12.90     12.03 o 
   9  -6  11       64.64       28.15     33.47 o 
 -11  -5  11        0.18        2.08     25.30 o 
 -10  -5  11      108.99       97.94     35.67 o 
  -9  -5  11       12.05        2.98     21.27 o 
  -8  -5  11     1728.57     1796.25     98.85 o 
  -7  -5  11      401.30      406.02     31.52 o 
  -6  -5  11      568.52      604.75     59.02 o 
  -5  -5  11       34.27       25.47     11.36 o 
  -4  -5  11      234.57      192.31     16.30 o 
  -3  -5  11        0.36        2.82      7.76 o 
  -2  -5  11     1778.37     1836.79     45.09 o 
  -1  -5  11      737.66      752.38     39.37 o 
   0  -5  11     6059.34     5707.45    127.16 o 
   1  -5  11      310.40      242.54     22.32 o 
   2  -5  11    10862.51    10479.66    211.01 o 
   3  -5  11      118.83      147.61     20.47 o 
   4  -5  11      829.61      870.17     41.83 o 
   5  -5  11       17.64       26.28     13.21 o 
   6  -5  11     1530.19     1500.91     58.52 o 
   7  -5  11      195.79      167.34     24.59 o 
   8  -5  11      184.40      276.05     37.49 o 
   9  -5  11      236.08      246.60     53.45 o 
 -12  -4  11      102.05       86.39     37.10 o 
 -11  -4  11       68.60      101.44     35.28 o 
 -10  -4  11       14.31       -7.00     19.59 o 
  -9  -4  11       21.08       -6.23     19.85 o 
  -8  -4  11       56.62       48.26     24.13 o 
  -7  -4  11       33.17       34.64     12.83 o 
  -6  -4  11      392.28      377.08     29.84 o 
  -5  -4  11       37.19       39.22     12.08 o 
  -4  -4  11     1580.78     1582.08     69.40 o 
  -3  -4  11      386.15      391.52     23.05 o 
  -2  -4  11       12.86       14.76      5.68 o 
  -1  -4  11        1.75       10.86      8.05 o 
   0  -4  11      362.25      330.01     34.51 o 
   1  -4  11       38.93       39.61     11.82 o 
   2  -4  11     4836.94     4787.83    111.80 o 
   3  -4  11      185.59      171.54     20.41 o 
   4  -4  11      348.83      347.83     30.22 o 
   5  -4  11     1469.85     1325.34     51.50 o 
   6  -4  11      540.82      722.30     38.47 o 
   7  -4  11      672.20      687.30     39.86 o 
   8  -4  11      141.88      124.27     38.27 o 
   9  -4  11      418.67      409.14     63.17 o 
 -12  -3  11       72.34       69.14     33.99 o 
 -11  -3  11       65.90       39.18     26.07 o 
 -10  -3  11       50.28       34.25     26.72 o 
  -9  -3  11      107.96      151.51     35.93 o 
  -8  -3  11        6.66       14.53     17.12 o 
  -7  -3  11       86.99       90.33     15.76 o 
  -6  -3  11      249.06      306.95     23.37 o 
  -5  -3  11      126.75      117.35     15.88 o 
  -4  -3  11     2516.50     2619.07     94.70 o 
  -3  -3  11       83.87       94.06     12.53 o 
  -2  -3  11      245.26      291.52     13.67 o 
  -1  -3  11        2.44        4.71      6.47 o 
   0  -3  11     2237.99     2131.97     61.10 o 
   1  -3  11      873.69      938.27     37.84 o 
   2  -3  11     2128.16     1775.06     56.13 o 
   3  -3  11      403.48      351.27     35.41 o 
   4  -3  11     2044.75     2029.58     92.56 o 
   5  -3  11       88.87       90.11     16.52 o 
   6  -3  11      542.89      439.05     45.21 o 
   7  -3  11      113.17       88.46     16.13 o 
   8  -3  11       19.45       12.58     25.94 o 
   9  -3  11       77.66       92.23     39.95 o 
 -12  -2  11       62.44       43.85     29.71 o 
 -11  -2  11      206.13      161.24     38.27 o 
 -10  -2  11      272.42      223.51     38.79 o 
  -9  -2  11       68.60       15.83     18.94 o 
  -8  -2  11      217.99      243.30     30.10 o 
  -7  -2  11        6.14       15.73     11.09 o 
  -6  -2  11      113.52      113.01     15.90 o 
  -5  -2  11        6.79        2.87      6.88 o 
  -4  -2  11     3236.29     3422.95     63.66 o 
  -3  -2  11      350.24      354.40     15.33 o 
  -2  -2  11     2726.74     2810.35     73.83 o 
  -1  -2  11       55.94       47.71      6.57 o 
   0  -2  11     1528.95     1637.91     36.22 o 
   1  -2  11      217.53      203.44     21.85 o 
   2  -2  11     2681.56     2765.21     84.83 o 
   3  -2  11      370.58      391.33     27.05 o 
   4  -2  11      303.34      370.75     25.81 o 
   5  -2  11       33.15       35.63     12.14 o 
   6  -2  11      946.60      874.09     34.61 o 
   7  -2  11       18.86       40.86     26.72 o 
   8  -2  11      284.16      314.44     53.57 o 
   9  -2  11     1035.63     1158.80     92.75 o 
 -12  -1  11       17.24        6.75     25.68 o 
 -11  -1  11        6.54       21.92     23.61 o 
 -10  -1  11      141.59      207.16     36.71 o 
  -9  -1  11        0.13        9.34     18.42 o 
  -8  -1  11     1759.94     1827.78     58.46 o 
  -7  -1  11       16.87       23.25     18.81 o 
  -6  -1  11       30.04       34.22      8.55 o 
  -5  -1  11       24.06       31.94      7.81 o 
  -4  -1  11     3653.40     3495.20     64.91 o 
  -3  -1  11       99.90       87.01      9.33 o 
  -2  -1  11      172.08      186.82     11.17 o 
  -1  -1  11       14.41       14.84      5.04 o 
   0  -1  11      278.60      259.52     22.00 o 
   1  -1  11        1.45       -1.92      5.16 o 
   2  -1  11      211.78      170.43     12.86 o 
   3  -1  11     1142.91     1110.24     41.59 o 
   4  -1  11     1537.74     1484.38     50.11 o 
   5  -1  11     1443.53     1376.79     58.57 o 
   6  -1  11        0.15        3.05      9.20 o 
   7  -1  11       31.37       57.39     19.19 o 
   8  -1  11        0.37       -2.07     36.91 o 
   9  -1  11       40.73       26.52     21.25 o 
 -12   0  11       20.32        1.95     21.53 o 
 -11   0  11       57.07       46.22     20.56 o 
 -10   0  11      137.82      123.94     22.20 o 
  -9   0  11       77.80       79.95     13.55 o 
  -8   0  11     1162.85     1102.05     35.85 o 
  -7   0  11      304.20      317.31     17.40 o 
  -6   0  11       91.16       88.05     12.99 o 
  -5   0  11      421.25      477.55     21.17 o 
  -4   0  11     3273.24     3523.68     66.16 o 
  -3   0  11       32.68       25.95      6.81 o 
  -2   0  11     8005.12     7925.08    122.02 o 
  -1   0  11      492.54      466.43     16.68 o 
   0   0  11      189.89      182.63     14.49 o 
   1   0  11        0.27        4.41      6.39 o 
   2   0  11       76.12       68.57     10.68 o 
   3   0  11     1359.69     1280.22     43.99 o 
   4   0  11       10.32       23.17     10.19 o 
   5   0  11     1349.97     1303.75     35.47 o 
   6   0  11       38.53       48.05     10.89 o 
   7   0  11       23.11       -2.31     22.96 o 
   8   0  11       18.81       26.73     17.90 o 
   9   0  11      426.27      539.92     47.74 o 
 -12   1  11       41.90       47.22     26.59 o 
 -11   1  11       11.24      -14.79     17.12 o 
 -10   1  11      150.25      105.40     34.25 o 
  -9   1  11       24.42       12.03     21.60 o 
  -8   1  11      330.19      302.81     31.81 o 
  -7   1  11      205.75      203.92     17.31 o 
  -6   1  11      424.36      411.93     21.28 o 
  -5   1  11        0.02       -2.82      6.40 o 
  -4   1  11      631.08      482.28    128.29 o 
  -3   1  11      140.90      154.87     12.41 o 
  -2   1  11     3599.91     3332.28     61.31 o 
  -1   1  11       33.75       17.11      6.30 o 
   0   1  11     3270.91     3573.46     81.51 o 
   1   1  11      234.51      262.54     18.45 o 
   2   1  11        8.87        6.16     11.42 o 
   3   1  11      925.55      978.38     48.67 o 
   4   1  11      498.03      413.90     22.95 o 
   5   1  11     3520.12     3508.65     77.00 o 
   6   1  11        2.93       15.80     14.28 o 
   7   1  11      182.70      136.67     56.43 o 
   8   1  11      106.71      156.39     33.92 o 
   9   1  11      245.30      246.28     90.03 o 
 -12   2  11      161.12      295.76     50.46 o 
 -11   2  11       46.30       76.41     30.22 o 
 -10   2  11      165.65      181.48     36.84 o 
  -9   2  11        9.32       17.20     13.75 o 
  -8   2  11      116.24      147.21     18.16 o 
  -7   2  11       52.86       47.18     11.42 o 
  -6   2  11       22.48       21.08      8.17 o 
  -5   2  11        3.01        4.61      6.37 o 
  -4   2  11      635.74      705.05     23.83 o 
  -3   2  11      128.01       85.43     64.99 o 
  -2   2  11      302.79      319.07     19.27 o 
  -1   2  11       66.47       48.43      8.36 o 
   0   2  11    10046.96    10522.50    200.48 o 
   1   2  11       40.38       70.81     12.43 o 
   2   2  11      198.75      208.96     18.21 o 
   3   2  11       19.50       20.34      7.27 o 
   4   2  11      285.32      317.35     20.74 o 
   5   2  11     2990.65     3062.93     93.75 o 
   6   2  11      262.33      288.87     31.34 o 
   7   2  11        0.19       -4.87     14.15 o 
   8   2  11       40.31       20.24     20.32 o 
   9   2  11       78.16       88.84     27.48 o 
 -12   3  11      276.58      272.28     47.61 o 
 -11   3  11        5.24       25.68     22.05 o 
 -10   3  11      421.13      438.32    113.96 o 
  -9   3  11      120.70      121.51     23.01 o 
  -8   3  11      109.14      119.04     20.61 o 
  -7   3  11        4.91        2.83      7.95 o 
  -6   3  11     1163.09     1231.99     58.59 o 
  -5   3  11       98.95      105.55     11.09 o 
  -4   3  11     1271.19     1224.09     45.78 o 
  -3   3  11        1.02        1.56      7.46 o 
  -2   3  11       52.17       39.16      9.09 o 
  -1   3  11      222.88      115.73     69.27 o 
   0   3  11     6146.43     6129.73    128.48 o 
   1   3  11      220.43      156.21     18.16 o 
   2   3  11       39.60       32.93      7.73 o 
   3   3  11      194.07      235.59     15.28 o 
   4   3  11      574.20      562.49     26.22 o 
   5   3  11      674.43      767.22     43.52 o 
   6   3  11      826.31      798.43     48.13 o 
   7   3  11     1890.26     1920.19     77.80 o 
   8   3  11       47.57       49.02     83.02 o 
   9   3  11       44.69       52.32     23.97 o 
 -12   4  11        2.99       30.87     26.33 o 
 -11   4  11       79.26       70.49     21.88 o 
 -10   4  11       99.01       78.26     21.23 o 
  -9   4  11        1.56       -4.75     10.64 o 
  -8   4  11       12.05       25.61     13.95 o 
  -7   4  11       63.97       65.03     16.15 o 
  -6   4  11     3282.70     3164.61     85.57 o 
  -5   4  11      636.10      641.46     32.88 o 
  -4   4  11      553.01      638.71     21.16 o 
  -3   4  11      115.59      114.71     15.72 o 
  -2   4  11      901.89      882.53     34.72 o 
  -1   4  11       70.13       77.56     13.57 o 
   0   4  11       19.06       16.70      9.40 o 
   1   4  11      247.53      244.27     14.20 o 
   2   4  11      431.64      448.59     19.50 o 
   3   4  11      443.89      434.41     22.41 o 
   4   4  11     1798.68     1815.11     44.96 o 
   5   4  11      188.59      194.32     25.93 o 
   6   4  11       92.18      109.91     23.17 o 
   7   4  11     1055.36     1054.05     57.42 o 
   8   4  11        2.11       14.17     18.81 o 
   9   4  11       57.87       43.09     57.79 o 
 -12   5  11       57.87       64.60     31.13 o 
 -11   5  11      205.02      224.65     51.63 o 
 -10   5  11      251.15      185.69     57.73 o 
  -9   5  11      286.02      258.81     30.18 o 
  -8   5  11      237.36      225.67     27.33 o 
  -7   5  11       57.98       68.17     22.64 o 
  -6   5  11      222.28      208.69     42.74 o 
  -5   5  11      922.75     1011.32     42.75 o 
  -4   5  11      840.67      849.27     37.40 o 
  -3   5  11       11.03        2.39     29.25 o 
  -2   5  11      327.80      366.88     16.85 o 
  -1   5  11       22.45       17.34      7.26 o 
   0   5  11     1207.80     1186.40     41.93 o 
   1   5  11      419.14      420.47     21.02 o 
   2   5  11      120.82      181.29     13.83 o 
   3   5  11     1077.49     1081.74     31.29 o 
   4   5  11       49.35       31.28      9.86 o 
   5   5  11      107.33       85.97     19.85 o 
   6   5  11       49.45       52.41     28.34 o 
   7   5  11     1169.89     1136.23     60.17 o 
   8   5  11       84.11       67.47     23.41 o 
 -12   6  11        0.18       -8.46     19.68 o 
 -11   6  11       22.56       36.52     21.03 o 
 -10   6  11       87.08      107.54     30.16 o 
  -9   6  11       13.80       22.72     15.36 o 
  -8   6  11       97.33       92.62     19.81 o 
  -7   6  11       20.87        9.32     13.79 o 
  -6   6  11     1742.12     1778.10     62.34 o 
  -5   6  11      445.18      474.66     31.75 o 
  -4   6  11     2787.02     2761.00     77.18 o 
  -3   6  11      679.21      677.00     33.78 o 
  -2   6  11      234.85      280.20     23.58 o 
  -1   6  11      150.95      141.50     14.01 o 
   0   6  11      601.14      670.11     24.37 o 
   1   6  11       24.79       18.11      8.82 o 
   2   6  11      692.82      759.88     25.56 o 
   3   6  11      778.74      816.04     29.59 o 
   4   6  11        9.07       -4.56      9.77 o 
   5   6  11      433.39      429.84     29.27 o 
   6   6  11        0.89       -6.07     14.62 o 
   7   6  11      176.32      123.01     45.73 o 
   8   6  11       19.73        8.07     19.11 o 
 -11   7  11       10.90       31.92     19.89 o 
 -10   7  11      323.94      337.67     35.95 o 
  -9   7  11       16.63       -6.96     13.85 o 
  -8   7  11      502.11      550.51     48.32 o 
  -7   7  11      421.59      472.18     35.98 o 
  -6   7  11     4531.24     4279.62    111.01 o 
  -5   7  11       58.89       43.09     14.57 o 
  -4   7  11      487.05      460.42     31.58 o 
  -3   7  11       34.85       39.32     13.33 o 
  -2   7  11     1313.71     1426.01    121.87 o 
  -1   7  11      476.24      483.02     31.26 o 
   0   7  11        0.83        0.43      7.00 o 
   1   7  11      174.75      211.49     19.46 o 
   2   7  11      389.34      407.77     33.89 o 
   3   7  11     1023.38     1025.10     31.76 o 
   4   7  11      159.20      166.20     20.23 o 
   5   7  11      356.49      361.71     28.10 o 
   6   7  11       66.47       72.33     17.54 o 
   7   7  11        0.12        1.40     27.63 o 
   8   7  11        1.11      -10.64     18.80 o 
 -11   8  11        7.24        4.36     18.61 o 
 -10   8  11        1.41      -21.51     14.34 o 
  -9   8  11       23.96       23.37     25.30 o 
  -8   8  11     1242.49     1153.32     54.89 o 
  -7   8  11       23.29       31.15     15.84 o 
  -6   8  11     5215.48     5083.96    127.51 o 
  -5   8  11      156.23      151.35     22.65 o 
  -4   8  11      221.65      209.95     24.22 o 
  -3   8  11      405.17      429.56     30.97 o 
  -2   8  11     1018.22      999.25     72.58 o 
  -1   8  11      539.16      494.11     49.03 o 
   0   8  11       58.31       45.92     20.37 o 
   1   8  11       85.94       85.10     26.98 o 
   2   8  11      137.75      153.45     17.36 o 
   3   8  11       89.08      106.79     16.67 o 
   4   8  11       72.45       99.88     17.65 o 
   5   8  11      729.37      739.67    108.30 o 
   6   8  11      231.86      221.70     33.48 o 
   7   8  11        0.97       -0.49     15.67 o 
 -10   9  11       17.72       22.97     18.78 o 
  -9   9  11       13.70       23.62     17.19 o 
  -8   9  11     1076.26     1039.16     53.54 o 
  -7   9  11        0.47        0.23     14.42 o 
  -6   9  11      709.30      585.18     83.93 o 
  -5   9  11        2.52       -0.03     11.28 o 
  -4   9  11        6.65      -14.58     11.55 o 
  -3   9  11        0.08        1.71     11.62 o 
  -2   9  11       16.46       19.89     15.05 o 
  -1   9  11       42.04       36.71     21.40 o 
   0   9  11       97.69      129.07     31.00 o 
   1   9  11      618.05      565.32     57.08 o 
   2   9  11      100.73      125.83     32.43 o 
   3   9  11     1971.20     1918.08     56.96 o 
   4   9  11       17.47        8.62     12.78 o 
   5   9  11       27.48       13.59     15.09 o 
   6   9  11        0.26       14.45     14.33 o 
   7   9  11        3.48      -10.05     15.47 o 
 -10  10  11       61.38       86.86     24.34 o 
  -9  10  11      294.13      206.47     31.45 o 
  -8  10  11      154.68      174.20     28.45 o 
  -7  10  11      191.40      189.42     28.44 o 
  -6  10  11      604.08      604.15     49.81 o 
  -5  10  11      130.68      157.66     25.13 o 
  -4  10  11      761.85      778.47    117.20 o 
  -3  10  11      226.73      210.97     26.60 o 
  -2  10  11       45.03       16.92     29.12 o 
  -1  10  11      624.13      702.18     63.17 o 
   0  10  11       87.79       42.68     24.00 o 
   1  10  11       30.88       -5.71     20.24 o 
   2  10  11       28.65       -3.24     19.98 o 
   3  10  11      557.27      595.81     64.73 o 
   4  10  11        0.61      -27.63     18.42 o 
   5  10  11      568.82      606.10     47.57 o 
   6  10  11       27.62       13.46     16.84 o 
  -9  11  11        8.86       38.47     20.51 o 
  -8  11  11      460.38      415.61     39.78 o 
  -7  11  11        0.47        9.92     16.33 o 
  -6  11  11      136.32      152.94     25.91 o 
  -5  11  11        1.35       15.79     15.30 o 
  -4  11  11       25.48       28.77     17.02 o 
  -3  11  11       58.19       55.13     19.71 o 
  -2  11  11      356.85      412.64     52.54 o 
  -1  11  11      410.22      479.71     56.43 o 
   0  11  11      392.19      389.29     53.32 o 
   1  11  11      423.85      351.67     52.41 o 
   2  11  11      102.74       98.07     35.67 o 
   3  11  11       58.77       71.61     33.60 o 
   4  11  11        1.89       16.47     27.24 o 
   5  11  11      262.35      289.15     58.50 o 
  -8  12  11       79.93       83.51     23.57 o 
  -7  12  11      162.35      157.23     28.60 o 
  -6  12  11       13.17       16.29     16.61 o 
  -5  12  11       45.97       24.14     17.91 o 
  -4  12  11      126.30      133.68     46.70 o 
  -3  12  11      246.88      177.50     28.00 o 
  -2  12  11      151.13      141.40     38.79 o 
  -1  12  11       86.64       82.76     32.04 o 
   0  12  11      221.36      256.46     49.42 o 
   1  12  11       57.85       70.44     34.12 o 
   2  12  11       62.53       70.44     31.39 o 
   3  12  11       76.10      147.88     42.16 o 
   4  12  11        4.53        0.65     28.15 o 
  -7  13  11        4.08        8.60     18.71 o 
  -6  13  11      117.96      112.23     26.34 o 
  -5  13  11      151.87      107.26     26.28 o 
  -4  13  11      275.79      300.30     41.71 o 
  -3  13  11      106.21       87.95     35.54 o 
  -2  13  11      370.84      357.90     56.69 o 
  -1  13  11       67.15       29.19     31.52 o 
   0  13  11       39.53       31.00     31.52 o 
   1  13  11      330.83      444.55     63.69 o 
   2  13  11      193.60      300.56     57.47 o 
   3  13  11      532.91      680.13     78.09 o 
  -6  14  11        1.74      -10.58     18.58 o 
  -5  14  11        2.60      -23.91     15.94 o 
  -4  14  11      107.33       99.82     26.36 o 
  -3  14  11      268.06      296.80     54.74 o 
  -2  14  11       16.57       29.84     32.17 o 
  -1  14  11       47.65       64.21     34.64 o 
   0  14  11        3.05       12.45     32.30 o 
   1  14  11        9.77       33.21     33.34 o 
  -4 -14  12      188.36      149.70     45.66 o 
  -3 -14  12        0.29        8.72     15.79 o 
  -2 -14  12      885.15      838.68     44.69 o 
  -1 -14  12      147.28      156.21     32.91 o 
   0 -14  12      368.24      325.36     39.76 o 
   1 -14  12        7.37       20.14     20.31 o 
   2 -14  12      140.36      169.69     31.78 o 
  -5 -13  12       47.13       50.59     35.93 o 
  -4 -13  12        2.98       -2.21     24.26 o 
  -3 -13  12       10.49       -0.12     13.04 o 
  -2 -13  12      966.68     1033.42     50.25 o 
  -1 -13  12        0.40       -6.41     25.62 o 
   0 -13  12      252.82      310.14     36.23 o 
   1 -13  12       41.83       44.10     21.44 o 
   2 -13  12        3.53        0.33     16.92 o 
   3 -13  12       68.46      106.09     28.86 o 
   4 -13  12      866.28      835.86     73.49 o 
  -7 -12  12       60.39       76.41     37.10 o 
  -6 -12  12      736.19      766.52     81.46 o 
  -5 -12  12       20.05       80.95     37.10 o 
  -4 -12  12      431.23      435.83     30.96 o 
  -3 -12  12        6.57       10.18     13.19 o 
  -2 -12  12       27.22        3.48     14.96 o 
  -1 -12  12        0.06      -11.91     12.93 o 
   0 -12  12      281.73      311.47     39.63 o 
   1 -12  12       77.57       42.36     19.02 o 
   2 -12  12      349.91      312.16     37.20 o 
   3 -12  12       35.98       10.27     17.36 o 
   4 -12  12       37.34       16.77     19.95 o 
   5 -12  12       37.15       43.18     23.08 o 
  -8 -11  12       14.11      -11.03     25.56 o 
  -7 -11  12       15.47       14.40     28.28 o 
  -6 -11  12        0.22       -2.85     22.70 o 
  -5 -11  12      106.10       84.58     33.47 o 
  -4 -11  12      354.81      440.86     63.15 o 
  -3 -11  12      181.40      191.18     27.55 o 
  -2 -11  12      937.56      942.47     73.16 o 
  -1 -11  12       51.63       39.74     17.08 o 
   0 -11  12      415.78      371.05     70.57 o 
   1 -11  12        4.50       12.11     15.76 o 
   2 -11  12       42.65       55.95     26.33 o 
   3 -11  12        9.45        2.08     17.45 o 
   4 -11  12      114.80      141.43     27.80 o 
   5 -11  12        6.93        2.90     17.58 o 
   6 -11  12      890.77      952.35     71.48 o 
  -9 -10  12       64.01       95.99     39.69 o 
  -8 -10  12       40.34        4.28     26.33 o 
  -7 -10  12       79.72       79.78     35.67 o 
  -6 -10  12      588.43      522.78     63.56 o 
  -5 -10  12      394.38      388.28     27.11 o 
  -4 -10  12     1601.86     1633.76     62.11 o 
  -3 -10  12      163.32      183.18     20.41 o 
  -2 -10  12      125.79       99.31     19.97 o 
  -1 -10  12       24.25       19.07     14.44 o 
   0 -10  12      164.81      126.26     39.24 o 
   1 -10  12       92.77       84.02     22.70 o 
   2 -10  12     1604.07     1658.23     72.58 o 
   3 -10  12        0.44        5.94     15.27 o 
   4 -10  12      169.88      181.97     29.58 o 
   5 -10  12       12.28        3.58     22.05 o 
   6 -10  12      152.39      152.73     28.59 o 
   7 -10  12      129.24      153.72     31.03 o 
  -9  -9  12      230.89      238.56     50.72 o 
  -8  -9  12        0.82       13.62     25.17 o 
  -7  -9  12       25.53        0.39     23.48 o 
  -6  -9  12       13.92       17.38     25.43 o 
  -5  -9  12      293.70      302.09     23.62 o 
  -4  -9  12      323.08      304.17     23.86 o 
  -3  -9  12       53.67       48.50     16.51 o 
  -2  -9  12     1971.61     1758.42     63.77 o 
  -1  -9  12      185.92      148.57     23.07 o 
   0  -9  12      262.20      348.46     31.28 o 
   1  -9  12      195.41      167.53     24.53 o 
   2  -9  12     2555.45     2530.81     83.72 o 
   3  -9  12       88.73       69.02     19.96 o 
   4  -9  12      434.07      440.47     54.42 o 
   5  -9  12        3.02       -0.35     15.53 o 
   6  -9  12       56.32       47.27     20.17 o 
   7  -9  12       76.46      135.96     27.88 o 
 -10  -8  12        0.72       -7.39     25.30 o 
  -9  -8  12      170.89      161.37     43.20 o 
  -8  -8  12      164.59      187.45     44.11 o 
  -7  -8  12       16.63       38.66     28.54 o 
  -6  -8  12       51.52       49.63     17.36 o 
  -5  -8  12       50.68       56.47     18.81 o 
  -4  -8  12     3648.41     3624.60     80.84 o 
  -3  -8  12     1655.52     1503.55    114.15 o 
  -2  -8  12     4444.59     4222.38    108.17 o 
  -1  -8  12      345.11      288.58     27.14 o 
   0  -8  12       30.93       20.98     13.51 o 
   1  -8  12       52.50       44.30     15.86 o 
   2  -8  12      171.58      170.90     24.27 o 
   3  -8  12      217.34      267.18     29.73 o 
   4  -8  12      413.17      415.65     41.90 o 
   5  -8  12      119.70       80.42     21.52 o 
   6  -8  12       55.83       75.27     30.22 o 
   7  -8  12        9.63       20.49     18.96 o 
   8  -8  12       23.85       26.09     19.67 o 
 -10  -7  12      128.80      155.02     43.85 o 
  -9  -7  12      134.80      116.23     38.53 o 
  -8  -7  12      318.51      350.51     52.28 o 
  -7  -7  12      159.36      218.71     43.33 o 
  -6  -7  12      416.03      336.50     33.40 o 
  -5  -7  12      390.65      397.56     24.27 o 
  -4  -7  12      412.27      429.57     25.07 o 
  -3  -7  12       35.29       41.92     13.89 o 
  -2  -7  12     1750.12     1658.67     73.29 o 
  -1  -7  12        1.82        7.85     11.19 o 
   0  -7  12      117.68      104.45     19.12 o 
   1  -7  12        0.31       -2.06     11.50 o 
   2  -7  12      631.46      602.82     37.70 o 
   3  -7  12        9.43       23.42     14.28 o 
   4  -7  12       45.94       47.02     16.36 o 
   5  -7  12        4.88       23.94     16.73 o 
   6  -7  12      132.31      149.30     25.85 o 
   7  -7  12       16.06        6.66     21.01 o 
   8  -7  12       29.10       -1.03     16.64 o 
 -11  -6  12       44.60       54.09     33.21 o 
 -10  -6  12       50.59       53.45     30.87 o 
  -9  -6  12        0.30       15.70     26.33 o 
  -8  -6  12        5.11       13.75     23.74 o 
  -7  -6  12        0.10      -12.71     18.68 o 
  -6  -6  12     1483.23     1516.49     77.51 o 
  -5  -6  12      183.81      215.78     18.57 o 
  -4  -6  12       55.01       43.86     15.07 o 
  -3  -6  12      432.52      417.80     44.62 o 
  -2  -6  12     4107.47     4007.29    100.20 o 
  -1  -6  12      166.18      125.13     18.25 o 
   0  -6  12      555.93      560.11     33.71 o 
   1  -6  12       92.39       96.72     18.58 o 
   2  -6  12     2806.43     2785.91     82.35 o 
   3  -6  12       25.81       37.11     14.49 o 
   4  -6  12     1592.31     1540.27     67.07 o 
   5  -6  12       59.37       76.07     18.77 o 
   6  -6  12      104.58      153.02     24.14 o 
   7  -6  12      350.69      397.20     35.06 o 
   8  -6  12       77.08       82.39     19.42 o 
 -11  -5  12        0.51        5.71     26.07 o 
 -10  -5  12        4.35      -24.13     20.11 o 
  -9  -5  12       96.02       51.76     30.61 o 
  -8  -5  12     3740.37     3619.22    152.16 o 
  -7  -5  12      161.31      181.13     28.54 o 
  -6  -5  12      824.24      834.46     39.21 o 
  -5  -5  12        0.46       -4.32      9.65 o 
  -4  -5  12      722.55      812.05     50.33 o 
  -3  -5  12      115.35      117.61     11.32 o 
  -2  -5  12     1896.12     1839.47     58.78 o 
  -1  -5  12      317.77      306.37     24.78 o 
   0  -5  12     5153.75     4958.56    116.82 o 
   1  -5  12      691.00      684.46     35.53 o 
   2  -5  12       57.74       24.99     12.82 o 
   3  -5  12      468.41      465.55     32.05 o 
   4  -5  12      316.48      329.85     28.70 o 
   5  -5  12     1024.02     1051.05     48.55 o 
   6  -5  12      121.55      182.09     24.83 o 
   7  -5  12      121.29       95.91     21.16 o 
   8  -5  12       73.11      103.13     37.49 o 
   9  -5  12       61.85       75.63     39.44 o 
 -11  -4  12       22.20       25.30     26.59 o 
 -10  -4  12       11.41       -6.10     21.53 o 
  -9  -4  12     2445.78     2318.24    117.01 o 
  -8  -4  12     2150.49     2224.59    109.10 o 
  -7  -4  12      408.99      402.93     28.55 o 
  -6  -4  12      140.32      130.26     18.44 o 
  -5  -4  12        2.46        6.53      9.98 o 
  -4  -4  12      119.32      101.44     21.79 o 
  -3  -4  12      776.86      869.46     26.26 o 
  -2  -4  12      567.92      594.29     19.50 o 
  -1  -4  12       12.28        7.28      9.12 o 
   0  -4  12        5.81      -10.91      7.28 o 
   1  -4  12       91.69      100.31     16.72 o 
   2  -4  12       49.72       51.80     26.40 o 
   3  -4  12       59.31       51.22     23.74 o 
   4  -4  12       69.48       62.40     19.78 o 
   5  -4  12      142.95      175.12     23.05 o 
   6  -4  12      474.57      463.87     37.17 o 
   7  -4  12      518.99      610.86     38.95 o 
   8  -4  12      418.42      382.16     58.89 o 
   9  -4  12        2.25       11.16     27.50 o 
 -12  -3  12       22.09      -11.93     24.78 o 
 -11  -3  12       86.86       88.47     32.30 o 
 -10  -3  12        0.27        9.21     23.61 o 
  -9  -3  12     1685.24     1604.39     91.97 o 
  -8  -3  12        6.69        5.84     17.77 o 
  -7  -3  12        7.03       23.75     11.78 o 
  -6  -3  12     1419.23     1296.54     80.56 o 
  -5  -3  12      122.86      139.31     13.54 o 
  -4  -3  12     1536.42     1503.20     44.30 o 
  -3  -3  12       87.67       95.74     18.19 o 
  -2  -3  12      219.69      251.78     13.39 o 
  -1  -3  12       27.64       27.54      6.03 o 
   0  -3  12     1861.51     1842.16     57.44 o 
   1  -3  12      507.91      536.83     41.84 o 
   2  -3  12       10.85       -1.97      9.26 o 
   3  -3  12       60.57       50.17     13.87 o 
   4  -3  12      493.58      425.28     29.44 o 
   5  -3  12      163.98      183.36     27.95 o 
   6  -3  12       54.00       50.76     15.64 o 
   7  -3  12        1.65       10.81     11.64 o 
   8  -3  12        1.22       -5.45     25.17 o 
   9  -3  12        0.80        8.82     28.15 o 
 -12  -2  12      219.66      183.94     42.42 o 
 -11  -2  12        1.75       21.53     22.05 o 
 -10  -2  12      468.94      393.57     49.16 o 
  -9  -2  12      119.46       56.56     25.81 o 
  -8  -2  12       18.45        2.15     10.71 o 
  -7  -2  12       21.06        1.63     14.27 o 
  -6  -2  12      539.67      526.14     23.38 o 
  -5  -2  12      218.42      230.42     15.90 o 
  -4  -2  12      357.51      411.55     18.52 o 
  -3  -2  12      236.17      249.40     13.75 o 
  -2  -2  12      178.01      232.12     11.87 o 
  -1  -2  12      285.96      264.10     10.79 o 
   0  -2  12     1592.53     1616.05     53.75 o 
   1  -2  12     1011.95     1005.20     27.56 o 
   2  -2  12      566.02      468.77     19.37 o 
   3  -2  12        2.04        3.55      9.43 o 
   4  -2  12      315.14      273.06     23.98 o 
   5  -2  12        7.75        9.53     10.97 o 
   6  -2  12       33.41       35.92     12.43 o 
   7  -2  12      481.05      602.04     66.94 o 
   8  -2  12      301.42      349.21     57.21 o 
   9  -2  12      495.57      566.75     73.16 o 
 -12  -1  12        8.77      -12.53     15.08 o 
 -11  -1  12       45.49       46.83     18.90 o 
 -10  -1  12       43.73       28.97     14.77 o 
  -9  -1  12       23.36       25.33     14.67 o 
  -8  -1  12        1.24        7.31      9.16 o 
  -7  -1  12       92.09      100.84     13.90 o 
  -6  -1  12      408.29      372.52     22.58 o 
  -5  -1  12      221.56      237.15     16.03 o 
  -4  -1  12       75.71       32.84      8.74 o 
  -3  -1  12       83.65       77.88     13.07 o 
  -2  -1  12      705.90      677.81     25.63 o 
  -1  -1  12      233.03      245.53     12.28 o 
   0  -1  12      521.59      591.14     21.07 o 
   1  -1  12       83.94       84.53     17.71 o 
   2  -1  12      926.58      962.08     29.26 o 
   3  -1  12      590.24      633.08     24.33 o 
   4  -1  12     1153.12     1250.27     47.02 o 
   5  -1  12      648.12      580.38     43.00 o 
   6  -1  12       74.17       69.10     30.69 o 
   7  -1  12      432.94      588.67     65.51 o 
   8  -1  12       74.60       80.82     36.58 o 
   9  -1  12      329.40      343.50     60.84 o 
 -12   0  12        3.78      -15.44     19.20 o 
 -11   0  12       62.53        1.17     20.76 o 
 -10   0  12      929.36      893.46     45.46 o 
  -9   0  12       33.83       24.28     11.23 o 
  -8   0  12     2030.21     2167.24     48.05 o 
  -7   0  12       36.22       42.53      9.42 o 
  -6   0  12       29.19       22.32     10.00 o 
  -5   0  12       46.99       54.18     10.77 o 
  -4   0  12       68.29       56.47     10.97 o 
  -3   0  12        2.13        2.57      5.60 o 
  -2   0  12        0.35        1.48      5.49 o 
  -1   0  12       48.18       40.83      7.29 o 
   0   0  12     2179.65     2436.98     61.64 o 
   1   0  12      199.59      219.12     17.10 o 
   2   0  12      518.99      484.10     24.82 o 
   3   0  12       57.08       57.93     12.33 o 
   4   0  12     1321.49     1318.62     47.05 o 
   5   0  12      101.74       67.27     16.10 o 
   6   0  12        0.00       -3.24     10.26 o 
   7   0  12       11.58        3.96     26.66 o 
   8   0  12       57.52       31.75     19.89 o 
   9   0  12      724.34      780.73     59.61 o 
 -12   1  12       78.20       73.94     31.78 o 
 -11   1  12        1.15       31.13     24.26 o 
 -10   1  12       21.73       52.28     25.56 o 
  -9   1  12        0.30       13.14     11.40 o 
  -8   1  12      150.77      165.78     19.29 o 
  -7   1  12       14.10        4.70      8.47 o 
  -6   1  12      138.69      119.11     14.65 o 
  -5   1  12      110.96       69.02     14.94 o 
  -4   1  12      884.89      875.17     28.01 o 
  -3   1  12      647.70      595.19     22.14 o 
  -2   1  12     1530.50     1608.61     37.87 o 
  -1   1  12       56.59       57.71     15.56 o 
   0   1  12       19.09       34.59      9.44 o 
   1   1  12      429.13      485.64     43.85 o 
   2   1  12      175.19      211.84     18.17 o 
   3   1  12       39.43       21.42      9.90 o 
   4   1  12      879.58      825.57     32.41 o 
   5   1  12       51.41       31.05     15.54 o 
   6   1  12      161.76      175.86     27.43 o 
   7   1  12      682.49      624.99     46.29 o 
   8   1  12        8.83       13.86     23.48 o 
   9   1  12     1355.01     1624.49     79.16 o 
 -12   2  12        0.90        3.76     22.44 o 
 -11   2  12       16.39        8.69     20.24 o 
 -10   2  12      431.41      502.90     39.77 o 
  -9   2  12        4.43       -8.15     12.30 o 
  -8   2  12     2038.28     2001.94     52.83 o 
  -7   2  12       54.24       64.31     11.97 o 
  -6   2  12      423.83      444.05     22.29 o 
  -5   2  12        2.08        5.12      6.84 o 
  -4   2  12        8.55       10.52      7.19 o 
  -3   2  12      184.83      204.75     17.55 o 
  -2   2  12      910.79      873.95     27.29 o 
  -1   2  12      225.36      240.14     14.96 o 
   0   2  12     1274.85     1232.69     52.60 o 
   1   2  12      522.00      566.63     27.83 o 
   2   2  12      185.38      173.30     17.97 o 
   3   2  12      339.00      331.10     17.85 o 
   4   2  12       50.03       47.41     10.27 o 
   5   2  12      268.94      276.73     21.32 o 
   6   2  12       16.07       32.50     17.37 o 
   7   2  12       26.77       26.81     19.70 o 
   8   2  12       21.45       26.46     20.26 o 
   9   2  12      516.13      534.49     49.97 o 
 -12   3  12      699.10      744.21     69.53 o 
 -11   3  12      486.31      429.77     53.57 o 
 -10   3  12        0.01       -2.51     16.86 o 
  -9   3  12        3.70      -13.99     11.94 o 
  -8   3  12       62.59       56.45     19.91 o 
  -7   3  12      258.29      247.02     25.63 o 
  -6   3  12       27.99       40.06      9.89 o 
  -5   3  12       17.58       13.15      7.68 o 
  -4   3  12       17.85       26.16      7.65 o 
  -3   3  12       25.24       10.12     12.52 o 
  -2   3  12     2654.03     2463.40     95.09 o 
  -1   3  12      201.51      194.76     14.77 o 
   0   3  12     1443.46     1503.48     48.83 o 
   1   3  12      197.14      184.83     18.69 o 
   2   3  12      228.92      246.16     17.70 o 
   3   3  12      459.65      522.03     21.82 o 
   4   3  12        4.52       -8.37      7.38 o 
   5   3  12      360.13      291.39     30.55 o 
   6   3  12       58.59       84.97     22.27 o 
   7   3  12      784.79      797.96     65.90 o 
   8   3  12       74.91       47.18     23.02 o 
   9   3  12       94.72       74.03     34.38 o 
 -12   4  12        4.85       -3.63     24.52 o 
 -11   4  12      214.90      200.81     35.09 o 
 -10   4  12      301.95      281.58     32.85 o 
  -9   4  12      234.08      234.18     32.30 o 
  -8   4  12      151.14      195.86     25.33 o 
  -7   4  12       37.51       22.40     13.24 o 
  -6   4  12     5964.38     5888.41    134.10 o 
  -5   4  12      142.01      168.65     20.35 o 
  -4   4  12      976.50      880.82     37.54 o 
  -3   4  12        6.21        3.53      8.90 o 
  -2   4  12      289.22      310.30     24.84 o 
  -1   4  12        7.19        5.75      8.49 o 
   0   4  12      406.36      414.94     29.55 o 
   1   4  12      915.00     1004.79     32.71 o 
   2   4  12      580.28      544.69     21.66 o 
   3   4  12     1322.43     1257.27     38.94 o 
   4   4  12       45.17       43.05     10.37 o 
   5   4  12        0.43       -3.59     10.52 o 
   6   4  12       28.23       18.04     27.37 o 
   7   4  12      175.22      144.15     28.07 o 
   8   4  12      149.54      153.03     30.87 o 
 -12   5  12      485.33      420.88     43.48 o 
 -11   5  12       29.05       18.57     24.52 o 
 -10   5  12      336.56      352.72     36.39 o 
  -9   5  12        4.55        8.94     14.44 o 
  -8   5  12       22.06       -1.93     12.30 o 
  -7   5  12       54.49       30.90     17.97 o 
  -6   5  12      149.71      160.26     33.66 o 
  -5   5  12      313.50      311.10     31.98 o 
  -4   5  12      358.09      366.44     26.72 o 
  -3   5  12      600.26      640.95     32.26 o 
  -2   5  12      108.72      122.03     11.88 o 
  -1   5  12     1426.96     1455.30     38.44 o 
   0   5  12      914.15      886.67     85.42 o 
   1   5  12      693.94      689.60     23.85 o 
   2   5  12     1565.22     1663.99     39.56 o 
   3   5  12      213.14      202.26     15.89 o 
   4   5  12      509.91      468.02     42.88 o 
   5   5  12      420.75      414.74     29.02 o 
   6   5  12       40.97       47.27     18.99 o 
   7   5  12      409.67      425.11     71.80 o 
   8   5  12        6.00       25.12     21.00 o 
 -11   6  12        1.37      -11.70     15.79 o 
 -10   6  12       80.92       70.49     21.57 o 
  -9   6  12        6.44      -11.96     12.45 o 
  -8   6  12       36.76       27.47     15.65 o 
  -7   6  12       15.04       21.19     13.18 o 
  -6   6  12        0.39       -2.30     11.09 o 
  -5   6  12       25.06        0.74     10.31 o 
  -4   6  12      745.13      780.73     38.29 o 
  -3   6  12       46.48       33.56     21.40 o 
  -2   6  12      777.87      730.05     36.07 o 
  -1   6  12      452.35      498.67     39.37 o 
   0   6  12      174.26      211.27     28.60 o 
   1   6  12      773.28      785.01     29.67 o 
   2   6  12       16.53       14.02      8.39 o 
   3   6  12     4304.96     4396.95     78.33 o 
   4   6  12      260.36      249.14     27.57 o 
   5   6  12       42.82       58.64     16.35 o 
   6   6  12      525.65      435.61     32.45 o 
   7   6  12       18.14       15.23     19.00 o 
   8   6  12      138.92      166.60     32.32 o 
 -11   7  12        0.45      -12.70     16.99 o 
 -10   7  12      230.18      262.89     33.92 o 
  -9   7  12       10.67       -8.84     18.74 o 
  -8   7  12      107.23       79.90     19.86 o 
  -7   7  12        2.08        1.79     13.06 o 
  -6   7  12        8.36       21.75     14.12 o 
  -5   7  12       42.69       26.62     14.24 o 
  -4   7  12       24.16       23.18     13.37 o 
  -3   7  12      118.96       99.84     18.67 o 
  -2   7  12      551.81      567.61     42.68 o 
  -1   7  12      134.72      162.28     32.69 o 
   0   7  12       81.26       68.75     23.48 o 
   1   7  12      116.42      173.41     16.51 o 
   2   7  12      199.51      213.69     18.45 o 
   3   7  12     4492.43     4530.90     80.88 o 
   4   7  12      140.05      130.05     23.83 o 
   5   7  12        0.01       -4.12     19.59 o 
   6   7  12       54.67       47.40     17.66 o 
   7   7  12       85.96      104.41     24.62 o 
 -11   8  12        4.10       20.86     19.83 o 
 -10   8  12      150.11      123.92     26.42 o 
  -9   8  12       80.85       96.75     23.16 o 
  -8   8  12       10.00       11.65     14.55 o 
  -7   8  12      184.02      197.53     53.12 o 
  -6   8  12      107.05       95.59     20.33 o 
  -5   8  12       46.46       50.77     16.47 o 
  -4   8  12     1090.71     1051.43     47.57 o 
  -3   8  12      131.27      153.81     22.45 o 
  -2   8  12      634.91      633.03     38.08 o 
  -1   8  12      173.01      114.67     29.97 o 
   0   8  12       73.40       84.84     28.02 o 
   1   8  12       78.77       98.07     28.67 o 
   2   8  12      889.71      949.83     59.41 o 
   3   8  12      653.90      644.75     32.96 o 
   4   8  12      133.22      146.46     20.38 o 
   5   8  12     1240.60     1392.19     52.65 o 
   6   8  12        1.17       23.25     15.68 o 
   7   8  12      433.54      516.38     56.27 o 
 -10   9  12       25.88        4.07     17.48 o 
  -9   9  12       64.97       56.99     21.88 o 
  -8   9  12     1290.57     1308.04     60.75 o 
  -7   9  12      118.62      151.32     25.73 o 
  -6   9  12      608.25      479.83     86.39 o 
  -5   9  12       27.37       29.84     18.49 o 
  -4   9  12      250.55      217.41     26.36 o 
  -3   9  12       89.78      118.18     31.52 o 
  -2   9  12       15.54        3.16     11.68 o 
  -1   9  12      129.79      141.66     33.21 o 
   0   9  12        1.85      -23.16     15.44 o 
   1   9  12       92.71      182.78     38.92 o 
   2   9  12      132.59      109.23     33.73 o 
   3   9  12       44.86       37.10     27.76 o 
   4   9  12       12.11       16.57     13.09 o 
   5   9  12      415.14      533.87     35.55 o 
   6   9  12        2.40       -5.54     14.73 o 
 -10  10  12       17.57      -18.01     17.51 o 
  -9  10  12       43.97        2.55     29.12 o 
  -8  10  12      900.12      781.72     50.75 o 
  -7  10  12      156.16      145.07     52.41 o 
  -6  10  12       63.73      107.36     38.20 o 
  -5  10  12      206.09      211.76     36.39 o 
  -4  10  12        1.39        0.15     12.86 o 
  -3  10  12       43.88       28.10     14.81 o 
  -2  10  12       45.01       59.28     28.15 o 
  -1  10  12      405.68      353.10     48.78 o 
   0  10  12        0.71       22.18     21.53 o 
   1  10  12      143.07      124.66     35.15 o 
   2  10  12       80.77       68.88     29.58 o 
   3  10  12       30.86       38.01     27.11 o 
   4  10  12       54.95       53.96     31.52 o 
   5  10  12      153.03      127.26     42.16 o 
  -9  11  12        7.22       -6.51     18.13 o 
  -8  11  12      137.89      179.98     48.97 o 
  -7  11  12       47.62       52.57     20.28 o 
  -6  11  12      665.23      627.18     45.47 o 
  -5  11  12        1.26      -19.07     12.71 o 
  -4  11  12       78.75       55.26     22.44 o 
  -3  11  12       83.02       78.25     20.45 o 
  -2  11  12       55.92       78.74     30.61 o 
  -1  11  12        9.17        4.80     20.37 o 
   0  11  12       34.74       47.74     28.54 o 
   1  11  12     1529.77     1654.98    101.96 o 
   2  11  12      406.86      379.69     56.43 o 
   3  11  12      104.09       95.34     37.88 o 
   4  11  12       22.09        5.71     31.52 o 
   5  11  12      280.10      319.89     60.45 o 
  -8  12  12       11.22       18.21     24.65 o 
  -7  12  12       12.75       -4.63     16.81 o 
  -6  12  12        0.01      -15.10     15.18 o 
  -5  12  12        0.03        2.71     25.68 o 
  -4  12  12       96.38       37.69     19.33 o 
  -3  12  12      296.72      272.64     33.35 o 
  -2  12  12        3.21       14.27     24.13 o 
  -1  12  12       37.69       80.56     33.73 o 
   0  12  12        0.22       -1.17     23.22 o 
   1  12  12      571.32      517.59     64.73 o 
   2  12  12       34.09       27.89     28.02 o 
   3  12  12       66.97       77.18     35.41 o 
   4  12  12        3.87      -17.64     27.50 o 
  -7  13  12        4.18        9.64     17.59 o 
  -6  13  12       14.84        1.61     18.07 o 
  -5  13  12      125.51       83.04     23.66 o 
  -4  13  12        0.45       45.32     21.17 o 
  -3  13  12      558.72      621.10     71.48 o 
  -2  13  12       10.94       36.97     29.84 o 
  -1  13  12      251.88      273.45     54.87 o 
   0  13  12        0.23       -7.26     25.04 o 
   1  13  12      199.45      217.28     50.46 o 
   2  13  12       37.37       47.74     33.34 o 
  -5  14  12       81.45      101.75     28.01 o 
  -4  14  12       11.93       14.27     30.48 o 
  -3  14  12       23.99        8.04     28.93 o 
  -2  14  12       43.91       24.00     31.91 o 
  -1  14  12        1.41       18.29     29.58 o 
   0  14  12       17.69       27.63     34.64 o 
  -2 -14  13      798.26      943.00     48.54 o 
  -1 -14  13      370.53      451.65     50.85 o 
   0 -14  13       42.88       36.02     20.36 o 
   1 -14  13       12.67       -0.58     24.65 o 
  -5 -13  13        3.35      -31.78     22.70 o 
  -4 -13  13      591.79      734.22     80.82 o 
  -3 -13  13       19.91        3.33     13.87 o 
  -2 -13  13     1221.82     1177.59     50.29 o 
  -1 -13  13       76.58      118.76     26.61 o 
   0 -13  13      266.02      261.08     34.18 o 
   1 -13  13        2.40      -21.28     17.05 o 
   2 -13  13       10.19        9.90     17.39 o 
   3 -13  13        3.03        9.88     19.90 o 
  -6 -12  13      594.05      608.39     74.20 o 
  -5 -12  13     1121.88     1441.33    103.52 o 
  -4 -12  13        0.64       -0.54     13.43 o 
  -3 -12  13       36.46       15.56     18.99 o 
  -2 -12  13       15.03       39.59     20.24 o 
  -1 -12  13       17.78       21.50     16.99 o 
   0 -12  13      199.89      213.32     31.04 o 
   1 -12  13       42.68       34.44     18.92 o 
   2 -12  13        0.20       -7.62     15.58 o 
   3 -12  13       84.97       64.94     22.48 o 
   4 -12  13      351.34      410.23     45.21 o 
  -7 -11  13      182.62      191.86     49.68 o 
  -6 -11  13        3.20       21.27     29.19 o 
  -5 -11  13       66.76       63.82     31.26 o 
  -4 -11  13        3.11      -14.56     10.57 o 
  -3 -11  13      158.99      196.78     33.75 o 
  -2 -11  13      481.63      520.30     39.06 o 
  -1 -11  13       18.97       33.69     17.44 o 
   0 -11  13     1982.00     2099.02    138.74 o 
   1 -11  13       18.28        4.23     15.88 o 
   2 -11  13      386.64      309.88     61.55 o 
   3 -11  13        6.86        2.91     36.00 o 
   4 -11  13       33.98       23.07     18.63 o 
   5 -11  13        4.69      -23.39     17.24 o 
  -8 -10  13        3.07      -14.40     25.81 o 
  -7 -10  13       55.95       30.87     29.32 o 
  -6 -10  13      128.78      117.79     38.66 o 
  -5 -10  13      885.91      920.20     53.50 o 
  -4 -10  13       95.63       91.50     20.54 o 
  -3 -10  13      479.93      531.43     37.33 o 
  -2 -10  13       32.49       80.04     19.92 o 
  -1 -10  13        5.25       13.97     20.69 o 
   0 -10  13      615.84      570.34     76.54 o 
   1 -10  13        0.42       11.10     14.68 o 
   2 -10  13       84.38      116.53     24.28 o 
   3 -10  13        3.66        0.55     15.66 o 
   4 -10  13       12.08       10.28     21.86 o 
   5 -10  13      185.68      189.95     31.16 o 
   6 -10  13      337.56      332.51     39.26 o 
  -9  -9  13      103.14      146.20     44.36 o 
  -8  -9  13      164.77       89.64     35.28 o 
  -7  -9  13        9.78       32.04     29.45 o 
  -6  -9  13        9.12       12.06     22.70 o 
  -5  -9  13        2.13        7.56     11.25 o 
  -4  -9  13       70.65       77.39     27.11 o 
  -3  -9  13      154.50      135.29     22.43 o 
  -2  -9  13       77.35       53.22     16.46 o 
  -1  -9  13       39.98       34.38     25.81 o 
   0  -9  13      827.19      731.20     43.56 o 
   1  -9  13       47.65       48.00     17.95 o 
   2  -9  13     2896.58     2931.18     93.59 o 
   3  -9  13       87.39       90.12     52.99 o 
   4  -9  13       71.75       48.51     26.53 o 
   5  -9  13       16.55       30.89     18.60 o 
   6  -9  13        0.06       -1.25     17.18 o 
   7  -9  13        0.03        6.88     18.28 o 
 -10  -8  13        4.23      -25.43     24.26 o 
  -9  -8  13       51.61       72.12     33.86 o 
  -8  -8  13      579.51      604.89     69.40 o 
  -7  -8  13      454.16      420.04     57.08 o 
  -6  -8  13       25.92        7.85     11.19 o 
  -5  -8  13      420.28      435.79     27.37 o 
  -4  -8  13      363.37      426.60     49.75 o 
  -3  -8  13      310.96      391.87     30.91 o 
  -2  -8  13      753.41      738.28     41.69 o 
  -1  -8  13       44.90       30.71     14.97 o 
   0  -8  13       15.64       10.42     12.78 o 
   1  -8  13      193.72      132.87     22.01 o 
   2  -8  13        3.42       -2.86     12.74 o 
   3  -8  13       27.40       -4.15     14.50 o 
   4  -8  13       39.54        6.81     14.26 o 
   5  -8  13       23.91        4.03     16.47 o 
   6  -8  13      279.36      281.27     33.83 o 
   7  -8  13      159.26      152.00     35.41 o 
 -10  -7  13       59.58       68.75     32.56 o 
  -9  -7  13        1.48       25.81     28.54 o 
  -8  -7  13       78.85       57.60     29.84 o 
  -7  -7  13      513.90      547.03     60.71 o 
  -6  -7  13      103.11      103.94     34.96 o 
  -5  -7  13       33.78       27.98     11.12 o 
  -4  -7  13       15.80       21.05      9.77 o 
  -3  -7  13      187.34      143.37     20.91 o 
  -2  -7  13        0.07       -8.83     10.12 o 
  -1  -7  13        0.02       19.43     12.97 o 
   0  -7  13       40.12       16.44     12.63 o 
   1  -7  13       49.74       18.73     13.67 o 
   2  -7  13      833.95      865.57     45.34 o 
   3  -7  13      234.07      259.92     28.80 o 
   4  -7  13      676.58      688.74     60.45 o 
   5  -7  13       68.92       69.33     20.98 o 
   6  -7  13        1.03        1.96     14.49 o 
   7  -7  13       41.05        9.89     17.15 o 
   8  -7  13       14.87       43.63     21.39 o 
 -11  -6  13       68.17       18.29     29.71 o 
 -10  -6  13       54.95       61.62     32.17 o 
  -9  -6  13        1.06       -5.06     21.79 o 
  -8  -6  13       54.86       83.54     31.78 o 
  -7  -6  13      118.39      143.34     36.84 o 
  -6  -6  13       22.32       26.71     14.52 o 
  -5  -6  13       33.09       43.66     12.33 o 
  -4  -6  13      420.80      367.04     27.51 o 
  -3  -6  13     1079.11     1014.19     43.99 o 
  -2  -6  13      428.56      441.77     30.40 o 
  -1  -6  13       86.12       85.75     17.21 o 
   0  -6  13     1575.19     1421.71     77.57 o 
   1  -6  13      819.00      761.98     41.20 o 
   2  -6  13     1602.19     1564.94     59.50 o 
   3  -6  13       75.20       73.19     30.03 o 
   4  -6  13     1004.76     1072.22     50.73 o 
   5  -6  13       11.80       11.01     17.19 o 
   6  -6  13      255.97      231.59     29.20 o 
   7  -6  13       95.14      128.45     25.75 o 
   8  -6  13      277.34      391.11     64.34 o 
 -11  -5  13       10.97       18.03     25.17 o 
 -10  -5  13       41.92       42.68     31.26 o 
  -9  -5  13      764.54      721.64     67.45 o 
  -8  -5  13      958.63      896.89     73.03 o 
  -7  -5  13      208.92      228.11     24.45 o 
  -6  -5  13     1398.14     1480.65    102.41 o 
  -5  -5  13      196.20      248.17     24.08 o 
  -4  -5  13     2293.32     2382.16     51.96 o 
  -3  -5  13      212.65      179.96     27.95 o 
  -2  -5  13     1321.58     1296.85     49.13 o 
  -1  -5  13       26.62       23.47     30.03 o 
   0  -5  13      128.79      125.11     19.66 o 
   1  -5  13      265.91      262.87     28.02 o 
   2  -5  13      624.09      568.97     35.52 o 
   3  -5  13        0.11        7.60     11.94 o 
   4  -5  13     1540.33     1409.75     56.47 o 
   5  -5  13     1156.99     1101.75     50.80 o 
   6  -5  13      262.34      275.69     59.41 o 
   7  -5  13      228.22      225.26     38.20 o 
   8  -5  13       22.07      -15.96     26.33 o 
 -11  -4  13       46.97       41.51     30.10 o 
 -10  -4  13        0.33       -4.28     20.76 o 
  -9  -4  13      578.47      622.27     60.97 o 
  -8  -4  13       80.71      111.69     32.30 o 
  -7  -4  13       56.51       52.80     43.91 o 
  -6  -4  13       52.55       47.28     21.40 o 
  -5  -4  13      510.52      503.54     28.78 o 
  -4  -4  13        4.75       11.76      8.51 o 
  -3  -4  13      531.30      606.62     22.07 o 
  -2  -4  13     1241.63     1133.89     44.90 o 
  -1  -4  13        0.34       -3.87      9.04 o 
   0  -4  13       84.52       80.68     15.52 o 
   1  -4  13       73.24       67.95     15.66 o 
   2  -4  13      485.62      493.31     31.92 o 
   3  -4  13       40.76       19.36     18.49 o 
   4  -4  13      423.84      440.02     76.02 o 
   5  -4  13      127.53      111.67     20.76 o 
   6  -4  13      965.57      890.92     74.59 o 
   7  -4  13     1270.08     1257.70    101.18 o 
   8  -4  13      321.11      372.95     60.06 o 
 -12  -3  13       46.58       52.02     32.43 o 
 -11  -3  13      148.12      158.26     39.05 o 
 -10  -3  13       30.54       15.18     23.35 o 
  -9  -3  13      133.31      154.50     35.02 o 
  -8  -3  13        5.39       12.17     12.54 o 
  -7  -3  13       54.02       55.43     15.40 o 
  -6  -3  13     2662.95     2817.00     61.91 o 
  -5  -3  13       36.59       31.24      9.02 o 
  -4  -3  13      576.02      557.12     32.04 o 
  -3  -3  13       18.06       20.56      8.62 o 
  -2  -3  13       10.05       15.85      6.06 o 
  -1  -3  13       54.80       38.99     12.69 o 
   0  -3  13     1590.27     1454.71     81.85 o 
   1  -3  13       62.99       79.72     16.03 o 
   2  -3  13      120.69      145.54     19.78 o 
   3  -3  13      373.83      328.98     26.97 o 
   4  -3  13      831.67      765.96     39.01 o 
   5  -3  13      140.55      188.77     23.56 o 
   6  -3  13      439.52      399.58     37.42 o 
   7  -3  13      221.86      241.93     50.59 o 
   8  -3  13      191.50      204.44     48.00 o 
   9  -3  13       53.34       39.82     35.02 o 
 -12  -2  13       54.74       56.15     29.71 o 
 -11  -2  13       23.77       -2.33     23.22 o 
 -10  -2  13      470.96      520.18     56.17 o 
  -9  -2  13      288.70      287.78     67.45 o 
  -8  -2  13        5.41        7.52      9.55 o 
  -7  -2  13       59.86       82.38     14.83 o 
  -6  -2  13      101.61      104.05     13.72 o 
  -5  -2  13        1.93        0.26      6.11 o 
  -4  -2  13        0.89        6.33      6.74 o 
  -3  -2  13      134.67      136.40     11.26 o 
  -2  -2  13      512.12      521.57     21.67 o 
  -1  -2  13        7.18        9.52      4.75 o 
   0  -2  13     4663.23     4818.49     85.26 o 
   1  -2  13     1099.63     1052.11    105.14 o 
   2  -2  13      309.88      241.71     37.68 o 
   3  -2  13      376.49      314.22     25.85 o 
   4  -2  13       33.26       18.26     14.14 o 
   5  -2  13      202.44      187.54     22.78 o 
   6  -2  13        2.33        0.60     10.38 o 
   7  -2  13      227.09      198.99     46.44 o 
   8  -2  13       15.16        4.93     26.07 o 
   9  -2  13      707.00      625.26     77.57 o 
 -12  -1  13      137.01      145.81     39.18 o 
 -11  -1  13        0.81        5.04     15.36 o 
 -10  -1  13       15.90       -1.23     14.22 o 
  -9  -1  13      217.25      246.00     27.19 o 
  -8  -1  13      144.21      124.98     15.82 o 
  -7  -1  13       70.18       92.54     16.67 o 
  -6  -1  13      637.61      593.96     29.17 o 
  -5  -1  13       55.12       74.98      9.92 o 
  -4  -1  13     1690.24     1661.17     49.11 o 
  -3  -1  13       27.05       16.20      6.98 o 
  -2  -1  13      631.64      738.51     29.23 o 
  -1  -1  13        2.80       -2.67      4.64 o 
   0  -1  13       47.93       37.78      9.04 o 
   1  -1  13      376.29      393.13     24.32 o 
   2  -1  13        8.04        7.14      7.09 o 
   3  -1  13      904.04      875.27     62.46 o 
   4  -1  13      905.38      846.75     81.27 o 
   5  -1  13      203.77      147.50     20.00 o 
   6  -1  13       66.77       67.45     14.76 o 
   7  -1  13      864.89      895.20     80.17 o 
   8  -1  13      196.17      173.96     46.18 o 
   9  -1  13      664.65      859.66     89.77 o 
 -12   0  13       60.01      156.70     39.44 o 
 -11   0  13       43.22       48.78     29.06 o 
 -10   0  13      154.89      187.05     25.03 o 
  -9   0  13       89.42       74.85     14.92 o 
  -8   0  13      429.76      478.63     22.86 o 
  -7   0  13       75.05       63.22     10.78 o 
  -6   0  13       47.03       35.94     11.79 o 
  -5   0  13       20.44       22.75      7.32 o 
  -4   0  13      119.60       94.48     11.68 o 
  -3   0  13        1.36        0.62      6.03 o 
  -2   0  13       97.36      132.76     12.43 o 
  -1   0  13       60.50       68.24      9.14 o 
   0   0  13     1050.98     1016.73     36.29 o 
   1   0  13     1100.56     1075.76     49.55 o 
   2   0  13     1728.35     1646.53     50.18 o 
   3   0  13     1795.21     1670.90     52.46 o 
   4   0  13     1342.15     1238.23     52.93 o 
   5   0  13       97.31      131.36     20.69 o 
   6   0  13        5.04        6.23     24.39 o 
   7   0  13       58.16       28.80     28.41 o 
   8   0  13       34.60       67.20     34.51 o 
   9   0  13      123.17       69.79     37.62 o 
 -12   1  13      142.19      121.29     36.06 o 
 -11   1  13       81.85       80.82     31.78 o 
 -10   1  13      109.17      114.15     32.43 o 
  -9   1  13      191.31      199.70     20.47 o 
  -8   1  13       38.11       53.93     11.57 o 
  -7   1  13        6.61        1.89      7.51 o 
  -6   1  13       19.09       13.39      7.64 o 
  -5   1  13      319.71      320.72     28.52 o 
  -4   1  13      492.30      491.34     26.74 o 
  -3   1  13      128.06      130.99     21.17 o 
  -2   1  13      562.52      565.83     21.64 o 
  -1   1  13      478.38      517.12     20.64 o 
   0   1  13       11.35       11.46      8.36 o 
   1   1  13       86.37       90.02     13.88 o 
   2   1  13      737.69      688.36     31.41 o 
   3   1  13      198.18      179.32     41.71 o 
   4   1  13       54.88       50.19     12.06 o 
   5   1  13      418.67      477.72     45.60 o 
   6   1  13      102.95       35.70     29.71 o 
   7   1  13      465.78      437.15     41.69 o 
   8   1  13      100.55      134.63     41.64 o 
   9   1  13       20.41       23.94     23.40 o 
 -12   2  13        3.88       -2.85     22.96 o 
 -11   2  13      254.50      249.84     44.36 o 
 -10   2  13       37.52       17.16     17.05 o 
  -9   2  13        0.44       -1.67     12.65 o 
  -8   2  13      603.55      696.94    112.27 o 
  -7   2  13       32.72       36.69     12.78 o 
  -6   2  13      100.62      106.03     13.29 o 
  -5   2  13       15.34        1.13      9.52 o 
  -4   2  13      270.62      195.94     71.87 o 
  -3   2  13        3.35       -0.13      6.27 o 
  -2   2  13      293.37      289.69     16.89 o 
  -1   2  13     1124.14     1145.10     32.68 o 
   0   2  13       64.67       66.60     13.68 o 
   1   2  13      115.91      136.00     37.10 o 
   2   2  13      797.32      870.58     63.17 o 
   3   2  13     1234.97     1295.74     39.97 o 
   4   2  13      973.84     1000.52     48.33 o 
   5   2  13      368.29      394.19     25.44 o 
   6   2  13       41.81       23.02     17.74 o 
   7   2  13       48.58       18.86     18.21 o 
   8   2  13        6.88       -3.39     18.54 o 
 -12   3  13        5.65       23.87     25.68 o 
 -11   3  13       10.23       21.17     18.84 o 
 -10   3  13       36.84       57.39     29.64 o 
  -9   3  13       29.64       44.86     17.66 o 
  -8   3  13       48.41       64.47     17.69 o 
  -7   3  13        2.47      -11.13     11.75 o 
  -6   3  13      259.00      202.77     22.55 o 
  -5   3  13       21.15       19.07     12.14 o 
  -4   3  13     1079.12     1071.35     75.95 o 
  -3   3  13      323.19      312.76     33.21 o 
  -2   3  13       60.31       39.31     13.04 o 
  -1   3  13      540.53      548.39     23.37 o 
   0   3  13      976.84      857.26     36.46 o 
   1   3  13      596.86      591.61     30.41 o 
   2   3  13       47.03       34.06     11.48 o 
   3   3  13       96.46       97.34     12.27 o 
   4   3  13     1044.16      997.02     32.06 o 
   5   3  13     1880.76     1806.19     56.32 o 
   6   3  13      151.11      139.32     26.46 o 
   7   3  13      152.20      157.20     33.01 o 
   8   3  13       41.82       35.60     26.27 o 
 -12   4  13      134.82      165.52     41.12 o 
 -11   4  13      122.07       93.99     24.60 o 
 -10   4  13      218.45      278.46     33.11 o 
  -9   4  13        0.03       -2.44     13.17 o 
  -8   4  13       17.83       27.82     14.29 o 
  -7   4  13        9.25       19.63     14.02 o 
  -6   4  13     2351.20     2402.14     73.46 o 
  -5   4  13      191.69      203.78     23.54 o 
  -4   4  13      972.59      942.93     40.01 o 
  -3   4  13      273.02      280.46     22.64 o 
  -2   4  13      519.95      559.54     28.83 o 
  -1   4  13      546.62      520.57     42.94 o 
   0   4  13      218.02      307.30     23.42 o 
   1   4  13        9.10       15.09      8.93 o 
   2   4  13       53.07       75.03     12.75 o 
   3   4  13      507.50      532.06     26.78 o 
   4   4  13       20.79       12.79      9.18 o 
   5   4  13      502.55      602.25     44.26 o 
   6   4  13      200.59      216.38     45.44 o 
   7   4  13     1258.36     1283.27     65.52 o 
   8   4  13       10.91        7.19     20.44 o 
 -12   5  13      322.99      352.86     41.25 o 
 -11   5  13      116.87      107.84     26.08 o 
 -10   5  13       15.96       -4.77     14.77 o 
  -9   5  13        5.57      -17.84     12.02 o 
  -8   5  13      713.09      672.91     48.06 o 
  -7   5  13       76.41       41.70     15.43 o 
  -6   5  13      168.60      174.28     23.67 o 
  -5   5  13       83.29      102.49     18.26 o 
  -4   5  13      391.54      357.87     27.19 o 
  -3   5  13       69.92       92.39     16.55 o 
  -2   5  13      543.83      618.75     32.06 o 
  -1   5  13     1038.36     1010.76     32.16 o 
   0   5  13     1725.87     1730.09     77.44 o 
   1   5  13     2715.18     2707.35     62.38 o 
   2   5  13      613.14      558.61     23.34 o 
   3   5  13     2078.78     2093.83     48.32 o 
   4   5  13      189.77      176.51     35.23 o 
   5   5  13        5.25       -1.46     12.50 o 
   6   5  13        4.41       16.08     14.07 o 
   7   5  13      135.70      146.25     30.65 o 
   8   5  13       57.11       52.15     24.86 o 
 -11   6  13       24.01       25.60     19.66 o 
 -10   6  13       20.24       21.07     23.80 o 
  -9   6  13        1.03      -13.97     13.29 o 
  -8   6  13       23.61        7.68     14.35 o 
  -7   6  13        1.40        6.13     12.48 o 
  -6   6  13      390.72      403.18     32.04 o 
  -5   6  13        6.02       22.57     13.13 o 
  -4   6  13        9.56        5.24     11.12 o 
  -3   6  13        0.17      -11.42      9.21 o 
  -2   6  13        6.39       14.98     11.83 o 
  -1   6  13       56.32       35.02     19.85 o 
   0   6  13       10.58       14.76     12.06 o 
   1   6  13      156.47      167.95     14.21 o 
   2   6  13      807.06      828.68     28.41 o 
   3   6  13      224.18      205.47     17.33 o 
   4   6  13      214.12      237.04     31.81 o 
   5   6  13      367.77      390.52     29.77 o 
   6   6  13        0.79        1.97     14.88 o 
   7   6  13      882.07      889.88     46.32 o 
 -11   7  13       16.93        3.58     24.00 o 
 -10   7  13        2.62       -6.46     16.46 o 
  -9   7  13       13.94       34.93     18.42 o 
  -8   7  13      200.19      234.52     30.20 o 
  -7   7  13       78.66       79.86     27.83 o 
  -6   7  13       72.36       55.73     17.38 o 
  -5   7  13      176.89      152.67     22.82 o 
  -4   7  13       31.07       38.07     14.71 o 
  -3   7  13       40.89       41.56     21.08 o 
  -2   7  13        0.04       -7.13     10.40 o 
  -1   7  13        2.24        2.21     14.14 o 
   0   7  13        0.11      -20.37     16.47 o 
   1   7  13     1282.17     1233.26     76.54 o 
   2   7  13     1244.40     1246.66     35.78 o 
   3   7  13      663.95      694.20     28.27 o 
   4   7  13       27.79       32.53     14.89 o 
   5   7  13      402.20      359.39     36.15 o 
   6   7  13       26.06       25.80     16.76 o 
   7   7  13      314.92      369.44     43.78 o 
 -10   8  13       17.61       52.47     20.98 o 
  -9   8  13      234.75      274.39     65.96 o 
  -8   8  13      812.29      730.00     46.89 o 
  -7   8  13       68.19       56.87     18.34 o 
  -6   8  13      129.34      114.52     21.70 o 
  -5   8  13       65.45       74.16     18.03 o 
  -4   8  13      231.63      239.54     26.85 o 
  -3   8  13      505.32      435.60     33.17 o 
  -2   8  13      819.40      818.24     42.94 o
[truncated: 145,102 more chars]
